# Supplementary material for: Correction: Galectin-3 as a Marker and Potential Therapeutic Target in Breast Cancer
Source: PLoS One. 2020 Apr 16;15(4):e0232166. doi: 10.1371/journal.pone.0232166 (PMC7162513; doi:10.1371/journal.pone.0232166)
Supplement: S3 File — (XLS) [file pone.0232166.s003.xls]

## Sheet: Sheet1
	MDA-MB-231
				Events				Gated %
			Total	UL	UR	LL	LR	UL	UR	LL	LR	Page		UR+LR
	ATO-	Repeat 1	7971	18	103	7728	122	0.23	1.29	96.95	1.53	1		2.82
		Repeat 2	9762	13	203	9267	279	0.13	2.08	94.93	2.86	2		4.94		Unpaired t test
		Repeat 3	9761	9	234	9261	257	0.09	2.4	94.88	2.63	3		5.03		P value	0.0023
																P value summary	**
				Events				Gated %								Are means signif. different? (P < 0.05)	Yes
			Total	UL	UR	LL	LR	UL	UR	LL	LR			UR+LR		One- or two-tailed P value?	Two-tailed
	ATO+	Repeat 1	9205	15	747	7775	668	0.16	8.12	84.46	7.26	4		15.38		t, df	t=6.896 df=4
		Repeat 2	9401	71	411	8238	681	0.76	4.37	87.63	7.24	5		11.61
		Repeat 3	9867	47	857	8536	427	0.48	8.69	86.51	4.33	6		13.02
	MCF-7
				Events				Gated %
			Total	UL	UR	LL	LR	UL	UR	LL	LR			UR+LR
	ATO-	Repeat 1	9799	19	314	9280	186	0.19	3.2	94.7	1.9	7		5.1
		Repeat 2	9851	23	215	9301	312	0.23	2.18	94.42	3.17	8		5.35		Unpaired t test
		Repeat 3	9839	3	352	9299	185	0.03	3.58	94.51	1.88	9		5.46		P value	0.0053
																P value summary	**
				Events				Gated %								Are means signif. different? (P < 0.05)	Yes
			Total	UL	UR	LL	LR	UL	UR	LL	LR			UR+LR		One- or two-tailed P value?	Two-tailed
	ATO+	Repeat 1	9806	46	385	8989	386	0.47	3.93	91.67	3.94	10		7.87		t, df	t=5.501 df=4
		Repeat 2	9488	8	451	8523	506	0.08	4.75	89.83	5.33	11		10.08
		Repeat 3	9572	11	346	8605	610	0.11	3.61	89.9	6.37	12		9.98
