# Supplementary material for: Correction: Galectin-3 as a Marker and Potential Therapeutic Target in Breast Cancer
Source: PLoS One. 2020 Apr 16;15(4):e0232166. doi: 10.1371/journal.pone.0232166 (PMC7162513; doi:10.1371/journal.pone.0232166)
Supplement: S6 File — (XLS) [file pone.0232166.s006.xls]

## Sheet: Sheet1
	MDA-MB-231
				Events				Gated %
			Total	UL	UR	LL	LR	UL	UR	LL	LR	Page		UR+LR
	ATO-	Repeat 1	7971	18	103	7728	122	0.23	1.29	96.95	1.53	1		2.82
		Repeat 2	9762	13	203	9267	279	0.13	2.08	94.93	2.86	2		4.94		Unpaired t test
		Repeat 3	9761	9	234	9261	257	0.09	2.4	94.88	2.63	3		5.03		P value	0.0023
																Are means signif. different? (P < 0.05)	Yes
				Events				Gated %								One- or two-tailed P value?	Two-tailed
			Total	UL	UR	LL	LR	UL	UR	LL	LR			UR+LR		t, df	t=6.896 df=4
	ATO+	Repeat 1	9205	15	747	7775	668	0.16	8.12	84.46	7.26	4		15.38
		Repeat 2	9401	71	411	8238	681	0.76	4.37	87.63	7.24	5		11.61
		Repeat 3	9867	47	857	8536	427	0.48	8.69	86.51	4.33	6		13.02
	shNC
				Events				Gated %
			Total	UL	UR	LL	LR	UL	UR	LL	LR			UR+LR
	ATO-	Repeat 1	7152	9	216	6807	120	0.13	3.02	95.18	1.68	7		4.7
		Repeat 2	9755	13	434	8822	486	0.13	4.45	90.44	4.98	8		9.43		Unpaired t test
		Repeat 3	9733	30	379	8827	497	0.31	3.89	90.69	5.11	9		9		P value	0.0493
																Are means signif. different? (P < 0.05)	Yes
				Events				Gated %								One- or two-tailed P value?	Two-tailed
			Total	UL	UR	LL	LR	UL	UR	LL	LR			UR+LR		t, df	t=2.791 df=4
	ATO+	Repeat 1	9471	20	663	7860	928	0.21	7	82.99	9.8	10		16.8
		Repeat 2	9441	33	684	7953	771	0.35	7.24	84.24	8.17	11		15.41
		Repeat 3	9519	10	329	8485	695	0.11	3.46	89.14	7.3	12		10.76
	shRNA
				Events				Gated %
			Total	UL	UR	LL	LR	UL	UR	LL	LR			UR+LR
	ATO-	Repeat 1	9554	41	776	7762	975	0.43	8.12	81.24	10.21	13		18.33
		Repeat 2	8691	120	530	6737	1304	1.38	6.1	77.52	15	14		21.1		Unpaired t test
		Repeat 3	9909	52	1418	7986	453	0.52	14.31	80.59	4.57	15		18.88		P value	0.0004
																Are means signif. different? (P < 0.05)	Yes
				Events				Gated %								One- or two-tailed P value?	Two-tailed
			Total	UL	UR	LL	LR	UL	UR	LL	LR			UR+LR		t, df	t=11.02 df=4
	ATO+	Repeat 1	8933	128	795	5963	2047	1.43	8.9	66.75	22.92	16		31.82
		Repeat 2	3568	39	768	2368	393	1.09	21.52	66.37	11.01	17		32.53
		Repeat 3	9716	84	1868	6700	1064	0.86	19.23	68.96	10.95	18		30.18
