# Supplementary material for: Correction: Galectin-3 as a Marker and Potential Therapeutic Target in Breast Cancer
Source: PLoS One. 2020 Apr 16;15(4):e0232166. doi: 10.1371/journal.pone.0232166 (PMC7162513; doi:10.1371/journal.pone.0232166)
Supplement: S7 File — MDA-MB-231 cells were treated with, or without, ATO (2.5 μM) for 48 h and the relative levels of Galectin-3 to GAPDH protein expression were determined by western blot using anti-Galectin-3 antibody. Data in Fig 3.tif (expressed as the mean ± SD of each group of cells) and the Excel file were obtained by densitometric analysis of western blot results from three experiments for which image data are provided. There was no significant difference between the new data and the data in the Fig 3 of the published article. Image file name suffixes (“-1”, “-2”, “-3”) indicate the replicate number, i.e. “Fig 3” and “Fig 3-GAPDH” files with corresponding suffixes present data from the same experiment. (ZIP) [file pone.0232166.s007.zip]

Archive with 8 entries (8 files):
- Figure 3-1.tif
- Figure 3-2.tif
- Figure 3-3.tif
- Figure 3-GAPDH-1.tif
- Figure 3-GAPDH-2.tif
- Figure 3-GAPDH-3.tif
- Figure 3.tif
- Raw data for Figure 3.xls
