# Supplementary material for: Correction: Galectin-3 as a Marker and Potential Therapeutic Target in Breast Cancer
Source: PLoS One. 2020 Apr 16;15(4):e0232166. doi: 10.1371/journal.pone.0232166 (PMC7162513; doi:10.1371/journal.pone.0232166)
Supplement: S7 File — MDA-MB-231 cells were treated with, or without, ATO (2.5 μM) for 48 h and the relative levels of Galectin-3 to GAPDH protein expression were determined by western blot using anti-Galectin-3 antibody. Data in Fig 3.tif (expressed as the mean ± SD of each group of cells) and the Excel file were obtained by densitometric analysis of western blot results from three experiments for which image data are provided. There was no significant difference between the new data and the data in the Fig 3 of the published article. Image file name suffixes (“-1”, “-2”, “-3”) indicate the replicate number, i.e. “Fig 3” and “Fig 3-GAPDH” files with corresponding suffixes present data from the same experiment. (ZIP) [file pone.0232166.s007.zip › Raw data for Figure 3.xls]

## Sheet: Sheet1
	MCF-7
	ATO-					ATO+
		Galectin-3	GAPDH	Relative level			Galectin-3	GAPDH	Relative level		Unpaired t test
	Repeat 1	2.521	19.088	0.132073		Repeat 1	2.268	17.206	0.131814		P value	0.8027
	Repeat 2	3.897	36.424	0.10699		Repeat 2	4.044	24.811	0.162992		One- or two-tailed P value?	Two-tailed
	Repeat 3	3.014	22.997	0.131061		Repeat 3	0.943	20.183	0.0467225		t, df	t=0.2670 df=4
	MDA-MB-231
	ATO-					ATO+
		Galectin-3	GAPDH	Relative level			Galectin-3	GAPDH	Relative level		Unpaired t test
	Repeat 1	3.657	21.744	0.168184		Repeat 1	8.243	19.462	0.423543		P value	0.0294
	Repeat 2	2.947	23.793	0.12386		Repeat 2	7.204	22.396	0.321665		One- or two-tailed P value?	Two-tailed
	Repeat 3	1.258	24.636	0.0510635		Repeat 3	6.206	26.298	0.235988		t, df	t=3.320 df=4
