# Supplementary material for: Correction: Galectin-3 as a Marker and Potential Therapeutic Target in Breast Cancer
Source: PLoS One. 2020 Apr 16;15(4):e0232166. doi: 10.1371/journal.pone.0232166 (PMC7162513; doi:10.1371/journal.pone.0232166)
Supplement: S8 File — “Fig 4” and “Fig 4-GAPDH” files with corresponding suffixes present data from the same experiment. (ZIP) [file pone.0232166.s008.zip]

Archive with 8 entries (8 files):
- Figure 4-1.tif
- Figure 4-2.tif
- Figure 4-3.tif
- Figure 4-GAPDH-1.tif
- Figure 4-GAPDH-2.tif
- Figure 4-GAPDH-3.tif
- Figure 4.tif
- Raw data for Figure 4.xls
