# Supplementary material for: Correction: Galectin-3 as a Marker and Potential Therapeutic Target in Breast Cancer
Source: PLoS One. 2020 Apr 16;15(4):e0232166. doi: 10.1371/journal.pone.0232166 (PMC7162513; doi:10.1371/journal.pone.0232166)
Supplement: S8 File — “Fig 4” and “Fig 4-GAPDH” files with corresponding suffixes present data from the same experiment. (ZIP) [file pone.0232166.s008.zip › Raw data for Figure 4.xls]

## Sheet: Sheet1
	NC					Column A	NC
		Galectin-3	GAPDH	Relative level		vs	vs
	Repeat 1	19.354	27.115	0.713775		Column B	GR311
	Repeat 2	9.547	31.616	0.301967
	Repeat 3	13.601	27.316	0.497913		Unpaired t test
						P value	0.0217
	GR311					P value summary	*
		Galectin-3	GAPDH	Relative level		Are means signif. different? (P < 0.05)	Yes
	Repeat 1	2.947	29.22	0.100856		One- or two-tailed P value?	Two-tailed
	Repeat 2	0.998	21.721	0.0459463		t, df	t=3.656 df=4
	Repeat 3	1.266	26.631	0.0475386
						How big is the difference?
	GR312					Mean ± SEM of column Ae	0.5046 ?0.1189 N=3
		Galectin-3	GAPDH	Relative level		Mean ± SEM of column Be	0.06478 ?0.01804 N=3餀
	Repeat 1	9.239	24.146	0.382631		Difference between means	0.4398 ?0.1203Ȅ
	Repeat 2	2.786	35.614	0.0782277		95% confidence interval	0.1059 to 0.7737
	Repeat 3	2.811	27.798	0.101122		R squared	0.7697
	GR313					F test to compare variances
		Galectin-3	GAPDH	Relative level		F,DFn, Dfd	43.44, 2, 2
	Repeat 1	19.215	21.007	0.914695		P value	0.045
	Repeat 2	8.24	45.737	0.18016		P value summary	*
	Repeat 3	9.689	31.959	0.30317		Are variances significantly different?	Yes
