# Supplementary material for: Correction: Galectin-3 as a Marker and Potential Therapeutic Target in Breast Cancer
Source: PLoS One. 2020 Apr 16;15(4):e0232166. doi: 10.1371/journal.pone.0232166 (PMC7162513; doi:10.1371/journal.pone.0232166)
Supplement: S9 File — (XLSX) [file pone.0232166.s009.xlsx]

## Sheet: Sheet1
Age	Family history	First pregnancy age	Tumor stage	Histological grade	Tumor size	Metastatic nodes	ER status	PR status	Her-2 status	Ki67 status	p53 status	Triple-negative breast cancer	Galectin-3 status
1		36	1	2	2	0	1	0	0	0	0	0	0
1		35	1	2	2	1	1	1	0	0	1	0	0
1		35	1	2	2	0	1	0	0	0	1	0	0
0		25	0	1	1	0	1	1	1	0	1	0	0
1		34	1	3	2	1	1	0	0	1	1	0	1
1		33	1	2	3	1	0	0	0	0	1	1	0
1		32	1	3	2	0	0	0	0	1	0	1	1
1		31	1	3	2	1	1	0	0	1	1	0	1
1		31	1	2	2	0	1	1	0	0	0	0	0
1		31	1	2	2	1	1	1	0	0	0	0	0
1		31	1	2	2	1	1	1	0	0	1	0	0
0		31	0	2	1	1	1	1	1	0	0	0	0
1	0	30	1	3	2	0	0	0	0	0	1	1	1
1		30	1	3	2	1	0	1	0	1	0	0	1
1		30	1	3	2	1	1	0	0	1	0	0	1
1		30	1	3	2	0	0	0	0	1	0	1	1
1		30	1	2	2	0	1	1	0	0	0	0	0
1		30	1	2	2	1	1	1	0	0	0	0	0
1		30	1	2	2	0	1	0	0	0	1	0	0
1		30	1	2	2	0	1	0	0	0	1	0	0
1		30	1	2	2	0	1	0	0	0	1	0	0
1		30	1	2	2	0	1	1	0	0	1	0	0
1		30	1	2	2	0	1	1	0	0	1	0	0
0		30	0	2	2	1	1	1	1	1	1	0	1
0		30	0	1	1	1	1	0	1	0	1	0	1
0		30	0	1	1	0	1	0	1	0	1	0	0
1		29	1	3	2	1	1	1	0	1	0	0	1
1		29	1	3	2	1	1	0	0	1	1	0	1
1		29	1	3	2	0	1	1	0	0	1	0	1
1		29	1	2	2	1	1	0	0	0	0	0	0
1		29	0	2	2	1	1	1	0	0	0	0	0
1		29	1	2	2	1	1	0	0	0	0	0	0
1		29	1	2	2	0	1	0	0	0	0	0	0
1		29	1	2	2	0	1	1	0	0	0	0	0
1		29	1	2	3	1	0	0	0	0	1	1	0
1		29	1	2	2	0	1	1	0	0	1	0	0
1		29	1	2	2	1	1	1	0	0	1	0	0
1		29	1	2	2	0	1	1	0	0	1	0	0
1		29	1	2	2	1	1	1	0	0	1	0	0
1		28	1	2	2	1	1	1	1	0	0	0	0
1		28	1	2	2	1	1	0	1	0	0	0	0
1		28	1	2	2	1	1	1	1	0	0	0	0
1	0	28	1	3	2	1	1	0	0	0	1	0	1
1	0	28	1	2	3	1	0	0	0	0	1	1	0
1	1	28	1	3	2	0	0	0	0	0	1	1	1
1		28	1	3	2	1	1	0	0	0	0	0	1
1		28	1	3	2	1	0	1	0	0	0	0	1
1		28	1	3	2	1	1	0	0	0	0	0	1
1		28	1	3	2	1	1	1	0	0	0	0	1
1		28	1	3	2	0	0	0	0	1	0	1	1
1		28	1	3	2	0	1	1	0	0	0	0	1
1		28	1	3	2	0	1	1	0	0	0	0	1
1		28	1	3	2	0	1	1	0	0	0	0	1
1		28	0	3	2	0	1	0	0	0	0	0	1
1		28	1	3	2	0	0	0	0	1	1	1	1
1		28	1	3	3	1	0	0	0	1	1	1	1
1		28	1	3	3	1	0	0	0	1	1	1	1
1		28	1	3	2	0	1	0	0	0	1	0	1
1		28	1	3	2	0	0	0	0	0	1	1	1
1		28	1	3	2	0	1	1	0	0	1	0	1
1		28	1	3	2	0	0	0	0	0	1	1	1
1		28	1	2	3	1	0	0	0	0	0	1	0
1		28	1	2	3	1	0	0	0	0	0	1	0
1		28	1	2	2	0	1	1	0	0	0	0	0
1		28	1	2	2	0	1	1	0	0	0	0	0
1		28	1	2	2	1	1	1	0	0	0	0	0
1		28	1	2	2	0	1	0	0	0	0	0	0
1		28	1	2	2	0	1	0	0	0	0	0	0
1		28	1	2	2	0	1	0	0	0	0	0	0
1		28	1	2	2	0	1	0	0	0	0	0	0
1		28	1	2	3	0	0	0	0	0	1	1	0
1		28	1	2	2	1	0	1	0	1	1	0	1
1		28	1	2	2	1	1	1	0	0	1	0	0
1		28	1	2	2	1	1	1	0	0	1	0	0
1		28	1	2	2	0	1	1	0	0	1	0	0
1		28	1	2	2	1	1	1	0	0	1	0	0
1		28	1	2	2	1	1	1	0	0	1	0	0
1		28	1	2	2	0	1	0	0	0	1	0	0
1		28	1	2	2	0	1	0	0	0	1	0	0
1		28	1	2	2	0	1	1	0	0	1	0	0
1		28	1	2	2	0	1	1	0	0	1	0	0
0	0	28	0	2	1	0	1	1	1	0	0	0	0
0	0	28	0	2	1	0	1	0	1	0	1	0	0
0		28	1	2	2	1	1	0	1	1	0	0	1
0		28	0	2	2	1	1	1	1	0	0	0	1
0		28	0	2	1	0	1	1	1	0	0	0	0
0		28	0	1	1	0	1	0	1	0	0	0	1
0		28	0	1	1	1	1	1	1	0	0	0	1
0		28	0	1	1	0	1	1	1	0	1	0	0
0		28	0	1	1	0	1	1	1	0	1	0	0
1	1	27	1	2	2	1	1	1	1	0	0	0	0
1	1	27	0	2	1	1	1	1	1	0	0	0	0
1		27	1	2	2	1	1	1	1	0	0	0	0
1		27	1	2	2	1	1	1	1	0	0	0	0
1		27	1	2	2	1	1	0	1	0	0	0	0
1		27	1	2	2	1	1	1	1	0	1	0	0
1	0	27	1	3	2	1	1	1	0	1	0	0	1
1	0	27	1	2	2	0	1	1	0	0	0	0	0
1	0	27	1	2	2	0	1	1	0	0	1	0	0
1	1	27	1	3	2	1	1	0	0	0	0	0	1
1		27	1	3	3	1	0	0	0	1	0	1	0
1		27	1	3	2	1	1	1	0	1	0	0	1
1		27	1	3	2	1	1	1	0	0	0	0	1
1		27	1	3	2	1	1	1	0	0	0	0	1
1		27	1	3	2	1	1	1	0	1	0	0	1
1		27	1	3	2	1	1	1	0	1	0	0	1
1		27	1	3	3	1	0	0	0	1	0	1	1
1		27	1	3	2	0	1	0	0	0	0	0	1
1		27	1	3	2	0	1	1	0	0	0	0	1
1		27	1	3	2	0	1	1	0	0	0	0	1
1		27	0	3	2	0	1	0	0	0	0	0	1
1		27	1	3	2	0	0	0	0	0	0	1	1
1		27	1	3	2	1	0	1	0	0	1	0	1
1		27	1	3	2	1	0	1	0	1	1	0	1
1		27	1	3	2	1	0	0	0	1	1	1	1
1		27	1	3	4	1	0	0	0	1	1	1	1
1		27	1	2	3	1	0	0	0	0	0	1	0
1		27	1	2	3	1	0	0	0	0	0	1	0
1		27	1	2	2	1	1	1	0	0	0	0	0
1		27	1	2	3	1	0	0	0	0	0	1	0
1		27	1	2	2	1	1	1	0	0	0	0	0
1		27	1	2	2	1	1	1	0	0	0	0	0
1		27	1	2	2	1	1	1	0	0	0	0	0
1		27	1	2	2	1	1	1	0	0	0	0	0
1		27	1	2	2	0	1	1	0	0	0	0	0
1		27	1	2	2	0	1	1	0	0	0	0	0
1		27	1	2	2	0	1	1	0	0	0	0	0
1		27	1	2	2	0	1	1	0	0	0	0	0
1		27	1	2	2	0	1	0	0	0	0	0	0
1		27	1	2	2	0	1	0	0	0	0	0	0
1		27	1	2	2	0	1	1	0	0	0	0	0
1		27	1	2	2	0	1	1	0	0	0	0	0
1		27	1	2	2	1	1	1	0	0	0	0	0
1		27	1	2	2	1	1	1	0	0	0	0	0
1		27	1	2	2	0	1	1	0	0	0	0	0
1		27	1	2	2	1	1	1	0	0	0	0	0
1		27	1	2	2	0	1	1	0	0	0	0	0
1		27	1	2	3	0	0	0	0	0	1	1	0
1		27	1	2	2	0	1	1	0	0	1	0	0
1		27	1	2	3	1	0	0	0	0	1	1	0
1		27	1	2	2	0	1	1	0	0	1	0	0
1		27	1	2	2	0	1	0	0	0	1	0	0
1		27	1	2	2	0	1	1	0	0	1	0	0
1		27	1	2	2	0	1	1	0	0	1	0	0
1		27	1	2	2	0	1	1	0	0	1	0	0
1		27	1	2	2	0	1	1	0	0	1	0	0
1		27	1	2	2	0	1	0	0	0	1	0	0
1		27	1	2	2	0	1	1	0	0	1	0	0
1		27	1	2	2	0	1	1	0	0	1	0	0
1		27	1	2	2	1	1	1	0	0	1	0	0
1		27	1	2	2	0	1	0	0	0	1	0	0
1		27	1	2	2	0	1	1	0	0	1	0	0
0	1	27	0	2	2	1	1	1	1	1	1	0	1
0		27	0	2	1	1	1	0	1	0	0	0	0
0		27	0	2	1	0	1	1	1	0	0	0	0
0		27	0	2	1	1	1	1	1	0	0	0	1
0		27	1	2	2	1	1	1	1	1	1	0	1
0		27	0	2	2	1	1	1	1	1	1	0	1
0		27	0	2	2	1	1	0	1	1	1	0	1
0		27	1	1	1	0	1	1	1	0	0	0	0
0		27	0	1	1	1	1	1	1	0	0	0	1
0		27	0	1	1	0	1	0	1	0	0	0	0
0		27	0	1	1	0	1	0	1	0	0	0	0
0		27	0	1	1	0	1	1	1	0	0	0	0
0		27	0	1	1	0	1	1	1	0	0	0	0
0		27	0	1	1	0	1	0	1	0	0	0	0
0		27	0	1	1	0	1	1	1	0	0	0	0
0		27	0	1	1	1	1	1	1	0	0	0	1
0		27	0	1	1	0	1	1	1	0	1	0	1
0		27	0	1	1	0	1	0	1	0	1	0	0
0		27	0	1	1	1	1	1	1	0	1	0	1
0		27	0	1	1	1	1	1	1	0	1	0	1
0		27	0	1	1	1	1	1	1	0	1	0	1
0		27	0	1	1	0	1	1	1	0	1	0	0
1	1	26	0	2	2	1	1	0	1	0	0	0	1
1		26	0	2	2	1	1	0	1	0	0	0	1
1		26	1	2	2	1	1	1	1	0	0	0	0
1		26	1	2	2	1	1	1	1	0	0	0	0
1		26	1	2	2	1	1	1	1	0	0	0	0
1		26	1	2	2	1	1	1	1	0	0	0	0
1		26	1	2	2	1	1	1	1	0	0	0	0
1		26	1	2	2	1	1	1	1	0	0	0	0
1		26	1	2	2	1	1	1	1	0	1	0	0
1		26	1	2	2	1	1	1	1	0	1	0	0
1		26	1	2	2	1	1	1	1	0	1	0	0
1	0	26	1	3	3	1	0	0	0	0	0	1	0
1	0	26	1	3	2	0	0	0	0	0	0	1	1
1	0	26	1	2	2	1		1	0	1	0	0	1
1	0	26	1	2	2	0	1	0	0	0	0	0	0
1	0	26	1	2	2	0	1	1	0	0	0	0	0
1	0	26	1	2	3	1	0	0	0	0	1	1	0
1	0	26	1	2	2	0	1	1	0	0	1	0	0
1		26	1	3	2	1	1	1	0	0	0	0	1
1		26	1	3	2	1	1	0	0	0	0	0	1
1		26	1	3	4	0	0	0	0	0	0	1	0
1		26	1	3	2	1	0	1	0	1	0	0	1
1		26	1	3	2	0	0	0	0	1	0	1	1
1		26	1	3	2	0	0	0	0	1	0	1	1
1		26	1	3	2	1	1	0	0	1	0	0	1
1		26	1	3	2	0	0	0	0	1	0	1	1
1		26	1	3	3	1	0	0	0	1	0	1	0
1		26	1	3	3	1	0	0	0	1	0	1	1
1		26	1	3	2	0	0	0	0	1	0	1	1
1		26	1	3	4	1	0	0	0	1	0	1	1
1		26	1	3	2	0	0	0	0	0	0	1	1
1		26	1	3	2	0	0	0	0	0	0	1	1
1		26	1	3	2	1	0	1	0	0	1	0	1
1		26	1	3	2	0	0	0	0	1	1	1	1
1		26	1	3	3	1	0	0	0	1	1	1	1
1		26	1	3	2	0	0	0	0	1	1	1	1
1		26	0	3	2	0	1	0	0	0	1	0	1
1		26	1	2	2	1	1	0	0	1	0	0	1
1		26	1	2	2	1	1	1	0	0	0	0	0
1		26	1	2	2	0	1	1	0	0	0	0	0
1		26	1	2	2	1	0	1	0	1	0	0	1
1		26	1	2	2	0	0	0	0	0	0	1	0
1		26	1	2	2	0	1	1	0	0	0	0	0
1		26	1	2	2	1	1	0	0	0	0	0	0
1		26	1	2	2	0	1	1	0	0	0	0	0
1		26	1	2	2	0	1	1	0	0	0	0	0
1		26	1	2	2	0	1	0	0	0	0	0	0
1		26	1	2	2	1	1	1	0	0	0	0	0
1		26	1	2	2	0	1	1	0	0	0	0	0
1		26	1	2	2	0	1	0	0	0	0	0	0
1		26	1	2	2	1	1	1	0	0	0	0	0
1		26	1	2	2	1	1	0	0	0	0	0	0
1		26	1	2	2	0	1	1	0	0	0	0	0
1		26	1	2	2	0	1	1	0	0	0	0	0
1		26	1	2	2	0	1	1	0	0	0	0	0
1		26	1	2	2	0	1	1	0	0	0	0	0
1		26	1	2	2	0	1	1	0	0	0	0	0
1		26	1	2	2	1	1	1	0	0	0	0	0
1		26	1	2	2	0	1	1	0	0	0	0	0
1		26	1	2	3	1	0	0	0	0	1	1	0
1		26	1	2	3	1	0	0	0	0	1	1	0
1		26	1	2	2	0	1	1	0	0	1	0	0
1		26	1	2	2	1	1	1	0	0	1	0	0
1		26	1	2	2	1	1	1	0	0	1	0	0
1		26	1	2	2	1	1	0	0	0	1	0	0
1		26	1	2	2	0	1	1	0	0	1	0	0
1		26	1	2	2	1	1	1	0	0	1	0	0
1		26	1	2	2	0	1	0	0	0	1	0	0
1		26	1	2	2	1	1	0	0	0	1	0	0
1		26	1	2	2	1	1	1	0	0	1	0	0
1		26	1	2	2	1	1	1	0	0	1	0	0
1		26	1	2	2	1	1	1	0	0	1	0	0
1		26	1	2	2	0	1	1	0	0	1	0	0
1		26	1	2	2	0	1	0	0	0	1	0	0
1		26	1	2	2	1	1	1	0	0	1	0	0
1		26	1	2	2	0	1	1	0	0	1	0	0
1		26	1	2	2	0	1	1	0	0	1	0	0
1		26	1	2	2	1	1	1	0	0	1	0	0
1		26	1	2	2	0	1	1	0	0	1	0	0
1		26	1	2	2	0	1	0	0	0	1	0	0
1		26	1	2	2	1	1	0	0	0	1	0	0
1		26	1	2	2	0	1	0	0	0	1	0	0
1		26	1	2	2	1	1	1	0	0	1	0	0
1		26	1	2	2	1	1	0	0	0	1	0	0
1		26	1	2	2	0	1	1	0	0	1	0	0
1		26	1	2	2	0	1	0	0	0	1	0	0
1		26	1	2	2	1	1	1	0	0	1	0	0
1		26	1	2	2	0	1	1	0	0	1	0	0
1		26	1	2	2	0	1	1	0	0	1	0	0
1		26	1	2	2	0	1	1	0	0	1	0	0
1		26	1	2	2	0	1	1	0	0	1	0	0
1		26	1	2	2	0	1	1	0	0	1	0	0
1		26	1	2	2	1	1	1	0	0	1	0	0
0	0	26	0	2	1	0	1	1	1	0	1	0	0
0	0	26	0	1	1	0	1	1	1	0	1	0	0
0	1	26	1	2	2	1	1	1	1	1	0	0	1
0		26	1	2	2	1	1	0	1	1	0	0	1
0		26	0	2	2	1	1	1	1	1	0	0	1
0		26	0	2	1	0	1	1	1	0	0	0	0
0		26	0	2	1	0	1	1	1	0	0	0	0
0		26	0	2	1	1	1	1	1	0	0	0	0
0		26	0	2	1	0	1	1	1	0	0	0	0
0		26	0	2	2	1	1	0	1	1	1	0	1
0		26	0	2	1	0	1	1	1	0	1	0	0
0		26	0	2	1	0	1	1	1	0	1	0	0
0		26	0	2	1	1	1	1	1	0	1	0	0
0		26	0	1	1	0	1	1	1	0	0	0	1
0		26	0	1	1	0	1	0	1	0	0	0	0
0		26	0	1	1	1	1	0	1	0	0	0	1
0		26	0	1	1	0	1	1	1	0	0	0	1
0		26	0	1	1	1	1	0	1	0	0	0	1
0		26	0	1	1	0	1	1	1	0	0	0	0
0		26	0	1	1	0	1	1	1	0	0	0	0
0		26	0	1	1	1	1	1	1	0	0	0	1
0		26	0	1	1	0	1	1	1	0	0	0	0
0		26	0	1	1	0	1	1	1	0	1	0	0
0		26	0	1	1	0	1	0	1	0	1	0	0
0		26	0	1	1	0	1	0	1	0	1	0	0
0		26	0	1	1	0	1	0	1	0	1	0	0
1	1	25	0	2	2	1	1	0	1	0	0	0	1
1		25	1	2	2	1	1	1	1	0	0	0	0
1		25	1	2	2	1	1	1	1	0	0	0	0
1		25	0	2	1	1	1	1	1	0	0	0	0
1		25	0	2	1	1	1	1	1	0	0	0	0
1		25	1	2	2	1	1	1	1	0	1	0	0
1		25	1	2	2	1	1	0	1	0	1	0	0
1		25	1	2	2	1	1	1	1	0	1	0	0
1		25	1	2	2	1	1	0	1	0	1	0	0
1		25	0	2	1	1	1	1	1	0	1	0	0
1		25	1	2	2	1	1	1	1	0	1	0	0
1		25	1	2	2	1	1	1	1	0	1	0	0
1		25	0	2	1	1	1	1	1	0	1	0	0
1		25	1	2	2	1	1	1	1	0	1	0	0
1		25	0	1	1	0	1	1	1	0	0	0	0
1	0	25	1	3	4	1	0	0	0	1	0	1	0
1	0	25	1	3	2	1	0	1	0	1	0	0	1
1	0	25	1	3	3	1	0	0	0	1	0	1	1
1	0	25	1	3	2	0	0	0	0	1	0	1	1
1	0	25	1	3	2	0	0	1	0	1	1	0	1
1	0	25	1	3	2	1	1	0	0	1	1	0	1
1	0	25	0	3	2	0	0	0	0	0	1	1	1
1	0	25	1	2	2	1	0	1	0	1	0	0	1
1	0	25	1	2	3	1	0	0	0	0	0	1	0
1	0	25	1	2	2	0	1	1	0	0	0	0	0
1	0	25	1	2	2	0	1	1	0	0	0	0	0
1	0	25	1	2	2	1	1	1	0	0	0	0	0
1	0	25	1	2	2	0	1	1	0	0	0	0	0
1	1	25	1	2	2	1	1	1	0	0	0	0	0
1		25	1	3	2	1	1	1	0	1	0	0	1
1		25	1	3	2	1	0	1	0	0	0	0	1
1		25	1	3	2	1	1	1	0	0	0	0	1
1		25	1	3	2	1	0	1	0	1	0	0	1
1		25	1	3	2	1	1	1	0	1	0	0	1
1		25	1	3	2	1	1	1	0	1	0	0	1
1		25	1	3	2	0	0	0	0	1	0	1	1
1		25	1	3	4	0	0	0	0	1	0	1	1
1		25	1	3	3	1	0	0	0	1	0	1	0
1		25	1	3	2	1	0	1	0	0	0	0	1
1		25	1	3	2	1	1	0	0	0	0	0	1
1		25	1	3	2	1	1	1	0	0	0	0	1
1		25	1	3	2	0	0	0	0	1	0	1	1
1		25	1	3	4	0	0	0	0	0	0	1	0
1		25	1	3	3	1	0	0	0	1	0	1	1
1		25	1	3	2	0	1	1	0	0	0	0	1
1		25	1	3	2	0	1	1	0	0	0	0	1
1		25	1	3	2	0	0	0	0	0	0	1	1
1		25	1	3	2	0	0	0	0	0	0	1	1
1		25	1	3	2	0	0	0	0	0	0	1	1
1		25	1	3	2	0	0	0	0	0	0	1	1
1		25	1	3	2	0	0	0	0	0	0	1	1
1		25	1	3	2	0	0	0	0	0	0	1	1
1		25	1	3	2	0	0	0	0	0	0	1	1
1		25	1	3	2	1	1	1	0	1	1	0	1
1		25	1	3	2	1	1	1	0	1	1	0	1
1		25	1	3	2	1	0	1	0	1	1	0	1
1		25	1	3	2	1	1	1	0	0	1	0	1
1		25	1	3	2	0	0	1	0	1	1	0	1
1		25	1	3	3	1	0	0	0	0	1	1	0
1		25	1	3	2	1	1	0	0	1	1	0	1
1		25	1	3	2	0	0	0	0	1	1	1	1
1		25	1	3	2	0	0	0	0	1	1	1	1
1		25	1	3	2	1	0	1	0	0	1	0	1
1		25	1	3	3	1	0	0	0	1	1	1	0
1		25	1	3	2	1	0	0	0	1	1	1	1
1		25	1	3	2	0	0	0	0	1	1	1	1
1		25	1	3	3	1	0	0	0	1	1	1	1
1		25	1	3	2	0	0	0	0	1	1	1	1
1		25	1	3	3	1	0	0	0	1	1	1	1
1		25	1	3	3	1	0	0	0	1	1	1	1
1		25	1	3	2	0	0	0	0	1	1	1	1
1		25	1	3	2	0	0	0	0	0	1	1	1
1		25	1	3	2	0	0	0	0	0	1	1	1
1		25	1	3	2	0	0	0	0	0	1	1	1
1		25	0	3	2	0	1	0	0	0	1	0	1
1		25	1	3	2	0	0	0	0	0	1	1	1
1		25	1	2	3	1	0	0	0	0	0	1	0
1		25	1	2	3	1	0	0	0	0	0	1	0
1		25	1	2	2	1	1	0	0	1	0	0	1
1		25	1	2	3	1	0	0	0	0	0	1	0
1		25	1	2	3	1	0	0	0	0	0	1	0
1		25	1	2	3	1	0	0	0	0	0	1	0
1		25	1	2	2	1	1	1	0	0	0	0	0
1		25	1	2	2	1	1	1	0	0	0	0	0
1		25	1	2	3	1	0	0	0	0	0	1	0
1		25	1	2	2	1	1	0	0	0	0	0	0
1		25	1	2	2	0	1	0	0	0	0	0	0
1		25	1	2	2	0	1	1	0	0	0	0	0
1		25	1	2	2	1	1	1	0	0	0	0	0
1		25	1	2	2	0	1	1	0	0	0	0	0
1		25	1	2	2	1	1	1	0	0	0	0	0
1		25	1	2	2	0	1	1	0	0	0	0	0
1		25	1	2	2	0	1	0	0	0	0	0	0
1		25	1	2	2	1	1	1	0	0	0	0	0
1		25	1	2	2	1	1	0	0	0	0	0	0
1		25	1	2	2	0	1	1	0	0	0	0	0
1		25	1	2	2	0	1	1	0	0	0	0	0
1		25	1	2	2	0	1	0	0	0	0	0	0
1		25	1	2	2	0	1	1	0	0	0	0	0
1		25	1	2	2	0	1	1	0	0	0	0	0
1		25	1	2	2	1	1	1	0	0	0	0	0
1		25	1	2	2	0	1	1	0	0	0	0	0
1		25	1	2	2	0	1	0	0	0	0	0	0
1		25	1	2	2	1	1	1	0	0	0	0	0
1		25	1	2	2	0	1	1	0	0	0	0	0
1		25	1	2	2	0	1	1	0	0	0	0	0
1		25	1	2	2	0	1	1	0	0	0	0	0
1		25	1	2	2	1	1	0	0	0	0	0	0
1		25	1	2	2	0	1	1	0	0	0	0	0
1		25	1	2	2	1	1	0	0	0	0	0	0
1		25	1	2	2	0	1	1	0	0	0	0	0
1		25	1	2	2	1	1	1	0	0	0	0	0
1		25	1	2	2	0	1	0	0	0	0	0	0
1		25	1	2	2	0	1	1	0	0	0	0	0
1		25	1	2	3	1	0	0	0	0	1	1	0
1		25	1	2	2	1	1	1	0	0	1	0	0
1		25	1	2	2	0	1	1	0	0	1	0	0
1		25	1	2	2	0	1	1	0	0	1	0	0
1		25	1	2	2	0	1	1	0	0	1	0	0
1		25	1	2	2	0	1	1	0	0	1	0	0
1		25	1	2	2	0	1	1	0	0	1	0	0
1		25	1	2	2	0	1	1	0	0	1	0	0
1		25	1	2	2	0	1	0	0	0	1	0	0
1		25	0	2	2	1	1	1	0	0	1	0	0
1		25	1	2	2	0	1	1	0	0	1	0	0
1		25	1	2	2	1	1	1	0	0	1	0	0
1		25	1	2	2	0	1	1	0	0	1	0	0
1		25	1	2	2	0	1	1	0	0	1	0	0
1		25	1	2	2	1	1	1	0	0	1	0	0
1		25	1	2	2	0	1	1	0	0	1	0	0
1		25	1	2	2	0	1	1	0	0	1	0	0
1		25	1	2	2	0	1	1	0	0	1	0	0
1		25	1	2	2	0	1	1	0	0	1	0	0
1		25	1	2	2	0	1	0	0	0	1	0	0
1		25	1	2	2	0	1	1	0	0	1	0	0
1		25	1	2	2	1	1	1	0	0	1	0	0
1		25	1	2	2	0	1	1	0	0	1	0	0
1		25	1	2	2	1	1	1	0	0	1	0	0
0	0	25	0	2	2	1	1	1	1	1	0	0	1
0	0	25	0	2	1	0	1	1	1	0	0	0	0
0	0	25	0	2	2	1	1	0	1	1	1	0	1
0	0	25	0	1	1	0	1	0	1	0	1	0	1
0	1	25	0	2	2	1	1	1	1	1	0	0	1
0	1	25	1	2	2	1	1	1	1	0	1	0	0
0		25	0	2	2	1	1	1	1	1	0	0	1
0		25	0	2	2	1	1	1	1	1	0	0	1
0		25	0	2	1	0	1	1	1	0	0	0	0
0		25	0	2	1	0	1	1	1	0	0	0	0
0		25	0	2	1	0	1	1	1	0	0	0	0
0		25	1	2	2	1	1	1	1	0	1	0	1
0		25	0	2	1	0	1	1	1	0	1	0	0
0		25	0	2	1	0	1	1	1	0	1	0	0
0		25	0	2	1	0	1	1	1	0	1	0	0
0		25	0	2	1	0	1	1	1	0	1	0	0
0		25	0	1	1	0	1	1	1	0	0	0	1
0		25	0	1	1	0	1	0	1	0	0	0	1
0		25	0	1	1	0	1	1	1	0	0	0	0
0		25	0	1	1	0	1	1	1	0	0	0	0
0		25	0	1	1	0	1	1	1	0	0	0	0
0		25	0	1	1	0	1	1	1	0	0	0	1
0		25	1	1	1	0	1	1	1	0	1	0	0
0		25	0	1	1	0	1	1	1	0	1	0	1
0		25	0	1	1	1	1	0	1	0	1	0	1
0		25	0	1	1	0	1	0	1	0	1	0	1
0		25	0	1	1	0	1	1	1	0	1	0	0
0		25	0	1	1	0	1	1	1	0	1	0	0
0		25	0	1	1	0	1	1	1	0	1	0	0
1	1	24	0	2	2	1	1	1	1	0	1	0	1
1		24	0	2	2	1	1	1	1	0	0	0	1
1		24	1	2	2	1	1	1	1	0	0	0	0
1		24	1	2	2	1	1	1	1	0	0	0	0
1		24	1	2	2	1	1	1	1	0	0	0	0
1		24	1	2	2	1	1	0	1	0	0	0	0
1		24	1	2	2	1	1	0	1	0	0	0	0
1		24	1	2	2	1	1	1	1	0	0	0	0
1		24	1	2	2	1	1	1	1	0	0	0	0
1		24	1	2	1	1	1	1	1	0	0	0	0
1		24	1	2	2	1	1	1	1	0	0	0	0
1		24	0	2	1	1	1	1	1	0	0	0	0
1		24	1	2	2	1	1	1	1	0	0	0	0
1		24	0	2	1	1	1	1	1	0	0	0	0
1		24	0	2	1	1	1	1	1	0	0	0	0
1		24	0	2	2	1	1	1	1	0	1	0	1
1		24	1	2	2	1	1	1	1	0	1	0	0
1		24	1	2	2	1	1	1	1	0	1	0	0
1		24	1	2	2	1	1	1	1	0	1	0	0
1		24	1	2	2	1	1	1	1	0	1	0	0
1		24	1	2	2	1	1	1	1	0	1	0	0
1		24	0	2	1	1	1	0	1	0	1	0	0
1		24	0	2	1	1	1	1	1	0	1	0	0
1		24	0	2	1	1	1	1	1	0	1	0	0
1		24	1	2	2	1	1	1	1	0	1	0	0
1		24	1	2	2	1	1	1	1	0	1	0	0
1	0	24	1	3	2	1	1	1	0	0	0	0	1
1	0	24	1	3	3	1	0	0	0	1	0	1	1
1	0	24	1	3	2	0	0	0	0	1	0	1	1
1	0	24	1	3	3	1	0	0	0	1	1	1	0
1	0	24	1	3	2	1	0	1	0	0	1	0	1
1	0	24	1	3	2	0	0	1	0	1	1	0	1
1	0	24	1	2	2	0	1	1	0	0	0	0	0
1	0	24	1	2	2	0	1	1	0	0	0	0	0
1	1	24	1	3	2	0	0	0	0	0	0	1	1
1	1	24	1	3	2	1	1	0	0	0	1	0	1
1	1	24	1	3	2	1	0	1	0	1	1	0	1
1	1	24	1	2	2	0	1	0	0	0	1	0	0
1		24	1	3	2	1	1	1	0	1	0	0	1
1		24	1	3	2	1	1	0	0	0	0	0	1
1		24	1	3	3	1	0	0	0	1	0	1	0
1		24	1	3	2	1	0	1	0	1	0	0	1
1		24	1	3	3	1	0	0	0	1	0	1	0
1		24	1	3	3	1	0	0	0	1	0	1	0
1		24	1	3	2	0	0	0	0	1	0	1	1
1		24	1	3	2	0	0	0	0	1	0	1	1
1		24	1	3	4	0	0	0	0	1	0	1	1
1		24	1	3	3	1	0	0	0	1	0	1	0
1		24	1	3	2	1	1	1	0	1	0	0	1
1		24	1	3	2	0	0	1	0	1	0	0	1
1		24	1	3	2	1	1	0	0	1	0	0	1
1		24	1	3	2	1	1	0	0	0	0	0	1
1		24	1	3	2	0	0	0	0	1	0	1	1
1		24	1	3	3	1	0	0	0	1	0	1	1
1		24	1	3	2	0	0	0	0	1	0	1	1
1		24	1	3	2	0	0	0	0	1	0	1	1
1		24	1	3	2	0	0	0	0	1	0	1	1
1		24	1	3	2	0	1	1	0	0	0	0	1
1		24	1	3	4	1	0	0	0	1	0	1	1
1		24	1	3	2	0	1	0	0	0	0	0	1
1		24	1	3	2	0	1	1	0	0	0	0	1
1		24	1	3	2	0	0	0	0	0	0	1	1
1		24	1	3	2	0	1	1	0	0	0	0	1
1		24	1	3	2	0	0	0	0	0	0	1	1
1		24	1	3	2	0	0	0	0	0	0	1	1
1		24	1	3	2	1	0	1	0	1	1	0	1
1		24	1	3	2	1	0	1	0	0	1	0	1
1		24	1	3	4	1	0	0	0	1	1	1	0
1		24	1	3	3	1	0	0	0	1	1	1	0
1		24	1	3	3	1	0	0	0	1	1	1	0
1		24	1	3	3	1	0	0	0	1	1	1	0
1		24	1	3	2	0	0	0	0	1	1	1	1
1		24	1	3	2	1	0	1	0	1	1	0	1
1		24	1	3	2	1	0	1	0	1	1	0	1
1		24	1	3	2	1	1	1	0	0	1	0	1
1		24	1	3	2	0	0	0	0	1	1	1	1
1		24	1	3	3	1	0	0	0	1	1	1	1
1		24	1	3	2	0	1	0	0	0	1	0	1
1		24	1	3	2	0	1	1	0	0	1	0	1
1		24	1	3	2	0	0	0	0	0	1	1	1
1		24	0	3	2	0	1	0	0	0	1	0	1
1		24	1	3	2	0	0	0	0	0	1	1	1
1		24	1	3	2	0	0	0	0	0	1	1	1
1		24	1	2	3	1	0	0	0	0	0	1	0
1		24	1	2	2	0	0	0	0	0	0	1	0
1		24	1	2	2	1	0	1	0	1	0	0	1
1		24	1	2	2	0	0	0	0	0	0	1	0
1		24	1	2	3	1	0	0	0	0	0	1	0
1		24	1	2	2	1	0	1	0	1	0	0	1
1		24	1	2	2	0	1	1	0	0	0	0	0
1		24	1	2	2	0	1	1	0	0	0	0	0
1		24	1	2	2	0	1	0	0	0	0	0	0
1		24	1	2	2	1	0	1	0	1	0	0	1
1		24	1	2	2	0	0	0	0	0	0	1	0
1		24	1	2	2	1	1	1	0	0	0	0	0
1		24	1	2	2	0	1	1	0	0	0	0	0
1		24	1	2	2	0	1	1	0	0	0	0	0
1		24	1	2	2	1	1	1	0	0	0	0	0
1		24	1	2	2	0	1	1	0	0	0	0	0
1		24	1	2	2	1	1	1	0	0	0	0	0
1		24	1	2	2	1	1	1	0	0	0	0	0
1		24	1	2	2	0	1	1	0	0	0	0	0
1		24	1	2	2	1	1	1	0	0	0	0	0
1		24	1	2	2	1	1	1	0	0	0	0	0
1		24	1	2	2	0	1	0	0	0	0	0	0
1		24	1	2	2	0	1	1	0	0	0	0	0
1		24	1	2	2	1	1	1	0	0	0	0	0
1		24	1	2	2	0	1	0	0	0	0	0	0
1		24	1	2	2	0	1	1	0	0	0	0	0
1		24	1	2	2	1	1	1	0	0	0	0	0
1		24	1	2	2	0	1	0	0	0	0	0	0
1		24	1	2	2	0	1	0	0	0	0	0	0
1		24	1	2	2	0	1	0	0	0	0	0	0
1		24	1	2	2	1	1	1	0	0	0	0	0
1		24	1	2	2	1	1	1	0	0	0	0	0
1		24	1	2	2	1	1	1	0	0	0	0	0
1		24	1	2	2	1	1	1	0	0	0	0	0
1		24	1	2	2	0	1	0	0	0	0	0	0
1		24	1	2	2	1	1	0	0	0	0	0	0
1		24	1	2	2	0	1	1	0	0	0	0	0
1		24	1	2	2	0	1	1	0	0	0	0	0
1		24	1	2	2	0	1	0	0	0	0	0	0
1		24	1	2	2	0	1	1	0	0	0	0	0
1		24	1	2	2	0	1	0	0	0	0	0	0
1		24	1	2	2	0	1	1	0	0	0	0	0
1		24	1	2	2	1	1	0	0	0	0	0	0
1		24	1	2	2	0	1	1	0	0	0	0	0
1		24	1	2	2	0	1	1	0	0	0	0	0
1		24	1	2	2	0	1	0	0	0	0	0	0
1		24	1	2	3	1	0	0	0	0	1	1	0
1		24	1	2	2	1	1	0	0	1	1	0	1
1		24	1	2	3	1	0	0	0	0	1	1	0
1		24	1	2	2	0	0	0	0	0	1	1	0
1		24	1	2	2	1	0	1	0	1	1	0	1
1		24	1	2	2	0	0	0	0	0	1	1	0
1		24	1	2	2	1	1	1	0	0	1	0	0
1		24	1	2	2	1	1	1	0	0	1	0	0
1		24	1	2	2	1	1	1	0	0	1	0	0
1		24	1	2	2	1	1	1	0	0	1	0	0
1		24	1	2	2	1	1	1	0	0	1	0	0
1		24	1	2	2	1	1	1	0	0	1	0	0
1		24	1	2	2	0	1	1	0	0	1	0	0
1		24	1	2	2	0	1	1	0	0	1	0	0
1		24	1	2	2	1	1	1	0	0	1	0	0
1		24	1	2	2	0	1	1	0	0	1	0	0
1		24	1	2	2	0	1	1	0	0	1	0	0
1		24	1	2	2	1	1	1	0	0	1	0	0
1		24	1	2	2	1	1	1	0	0	1	0	0
1		24	1	2	2	0	1	1	0	0	1	0	0
1		24	1	2	2	0	1	0	0	0	1	0	0
1		24	1	2	2	0	1	1	0	0	1	0	0
1		24	1	2	2	1	1	0	0	0	1	0	0
1		24	1	2	2	1	1	1	0	0	1	0	0
1		24	1	2	2	0	1	0	0	0	1	0	0
1		24	1	2	2	0	1	1	0	0	1	0	0
1		24	1	2	2	1	1	1	0	0	1	0	0
1		24	1	2	2	1	1	1	0	0	1	0	0
1		24	1	2	2	0	1	1	0	0	1	0	0
1		24	1	2	2	0	1	0	0	0	1	0	0
1		24	1	2	2	0	1	0	0	0	1	0	0
1		24	1	2	2	1	1	1	0	0	1	0	0
1		24	1	2	2	0	1	1	0	0	1	0	0
1		24	1	2	2	0	1	0	0	0	1	0	0
1		24	1	2	2	1	1	1	0	0	1	0	0
1		24	1	2	2	0	1	1	0	0	1	0	0
1		24	1	2	2	1	1	0	0	0	1	0	0
1		24	1	2	2	1	1	1	0	0	1	0	0
1		24	1	2	2	1	1	1	0	0	1	0	0
1		24	1	2	2	0	1	1	0	0	1	0	0
1		24	1	2	2	0	1	1	0	0	1	0	0
1		24	1	2	2	1	1	0	0	0	1	0	0
1		24	1	2	2	1	1	0	0	0	1	0	0
1		24	1	2	2	0	1	1	0	0	1	0	0
1		24	1	2	2	1	1	0	0	0	1	0	0
1		24	1	2	2	0	1	1	0	0	1	0	0
0	0	24	0	2	2	1	1	1	1	1	0	0	1
0	0	24	0	2	1	0	1	1	1	0	0	0	0
0	0	24	0	2	2	1	1	0	1	1	1	0	1
0	0	24	1	1	1	0	1	1	1	0	0	0	0
0		24	1	2	2	1	1	1	1	1	0	0	1
0		24	0	2	2	1	1	1	1	1	0	0	1
0		24	0	2	2	1	1	0	1	1	0	0	1
0		24	0	2	1	0	1	0	1	0	0	0	0
0		24	0	2	1	0	1	1	1	0	0	0	0
0		24	0	2	1	0	1	0	1	0	0	0	0
0		24	0	2	1	1	1	1	1	0	0	0	1
0		24	1	2	2	1	1	1	1	1	1	0	1
0		24	1	2	2	1	1	1	1	1	1	0	1
0		24	0	2	2	1	1	1	1	1	1	0	1
0		24	0	2	2	1	1	0	1	1	1	0	1
0		24	0	2	2	1	1	1	1	1	1	0	1
0		24	0	2	2	1	1	0	1	0	1	0	1
0		24	0	2	1	0	1	1	1	0	1	0	0
0		24	0	2	1	0	1	1	1	0	1	0	0
0		24	0	1	1	0	1	1	1	0	0	0	1
0		24	0	1	1	0	1	0	1	0	0	0	1
0		24	0	1	1	0	1	1	1	0	0	0	0
0		24	0	1	1	0	1	1	1	0	0	0	0
0		24	0	1	1	0	1	1	1	0	0	0	0
0		24	0	1	1	0	1	1	1	0	0	0	0
0		24	0	1	1	0	1	1	1	0	0	0	0
0		24	0	1	1	0	1	1	1	0	0	0	0
0		24	0	1	1	0	1	0	1	0	0	0	0
0		24	0	1	1	0	1	0	1	0	0	0	0
0		24	0	1	1	1	1	0	1	0	1	0	1
0		24	0	1	1	0	1	1	1	0	1	0	1
0		24	0	1	1	0	1	1	1	0	1	0	0
0		24	0	1	1	0	1	1	1	0	1	0	0
0		24	0	1	1	0	1	1	1	0	1	0	0
0		24	0	1	1	0	1	1	1	0	1	0	0
1	0	23	1	2	2	1	1	0	1	0	0	0	0
1		23	1	2	2	1	1	1	1	0	0	0	0
1		23	1	2	2	1	1	0	1	0	0	0	0
1		23	1	2	2	1	1	0	1	0	0	0	0
1		23	0	2	1	1	1	1	1	0	0	0	0
1		23	1	2	2	1	1	0	1	0	1	0	0
1		23	1	2	2	1	1	1	1	0	1	0	0
1		23	0	2	1	1	1	0	1	0	1	0	0
1	0	23	1	3	3	1	0	0	0	1	0	1	0
1	0	23	1	2	3	1	0	0	0	0	0	1	0
1	1	23	1	2	3	1	0	0	0	0	1	1	0
1		23	1	3	3	1	0	0	0	1	0	1	0
1		23	1	3	3	1	0	0	0	1	0	1	0
1		23	1	3	3	1	0	0	0	1	0	1	0
1		23	1	3	3	1	0	0	0	1	0	1	0
1		23	1	3	2	0	0	0	0	1	0	1	1
1		23	1	3	2	1	0	1	0	0	0	0	1
1		23	1	3	2	1	1	0	0	0	0	0	1
1		23	1	3	4	0	0	0	0	0	0	1	0
1		23	1	3	2	0	0	0	0	1	0	1	1
1		23	1	3	2	0	0	0	0	1	0	1	1
1		23	1	3	2	0	1	1	0	0	0	0	1
1		23	1	3	2	0	0	0	0	0	0	1	1
1		23	1	3	2	0	0	0	0	0	0	1	1
1		23	1	3	4	1	0	0	0	1	1	1	0
1		23	1	3	4	1	0	0	0	1	1	1	0
1		23	1	3	2	1	1	0	0	1	1	0	1
1		23	1	3	2	1	0	1	0	0	1	0	1
1		23	1	3	2	0	0	0	0	1	1	1	1
1		23	1	3	2	1	1	0	0	1	1	0	1
1		23	1	3	3	1	0	0	0	1	1	1	0
1		23	1	3	2	0	0	0	0	1	1	1	1
1		23	1	3	2	0	1	1	0	0	1	0	1
1		23	1	3	2	0	1	0	0	0	1	0	1
1		23	1	3	2	0	0	0	0	0	1	1	1
1		23	1	3	2	0	1	1	0	0	1	0	1
1		23	1	3	2	0	0	0	0	0	1	1	1
1		23	1	3	2	0	0	0	0	0	1	1	1
1		23	1	3	2	0	0	0	0	0	1	1	1
1		23	1	2	3	1	0	0	0	0	0	1	0
1		23	1	2	3	1	0	0	0	0	0	1	0
1		23	1	2	3	1	0	0	0	0	0	1	0
1		23	1	2	2	1	1	1	0	1	0	0	1
1		23	1	2	2	1	1	1	0	0	0	0	0
1		23	1	2	2	0	1	1	0	0	0	0	0
1		23	1	2	2	1	0	1	0	1	0	0	1
1		23	1	2	3	1	0	0	0	0	0	1	0
1		23	1	2	3	1	0	0	0	0	0	1	0
1		23	1	2	2	0	1	1	0	0	0	0	0
1		23	1	2	2	1	0	1	0	1	0	0	1
1		23	1	2	2	0	1	1	0	0	0	0	0
1		23	1	2	2	1	1	1	0	0	0	0	0
1		23	1	2	2	0	1	1	0	0	0	0	0
1		23	1	2	2	1	1	1	0	0	0	0	0
1		23	1	2	2	0	1	1	0	0	0	0	0
1		23	1	2	2	1	1	1	0	0	0	0	0
1		23	1	2	2	0	1	1	0	0	0	0	0
1		23	1	2	2	0	1	0	0	0	0	0	0
1		23	1	2	2	0	1	1	0	0	0	0	0
1		23	1	2	2	1	1	1	0	0	0	0	0
1		23	1	2	2	0	1	1	0	0	0	0	0
1		23	1	2	2	1	1	1	0	0	0	0	0
1		23	1	2	2	0	1	1	0	0	0	0	0
1		23	1	2	2	1	1	1	0	0	0	0	0
1		23	1	2	2	0	1	0	0	0	0	0	0
1		23	1	2	2	0	1	1	0	0	0	0	0
1		23	1	2	2	1	1	0	0	0	0	0	0
1		23	1	2	2	0	1	1	0	0	0	0	0
1		23	1	2	2	1	1	1	0	0	0	0	0
1		23	1	2	2	0	1	1	0	0	0	0	0
1		23	1	2	2	0	1	1	0	0	0	0	0
1		23	1	2	2	0	1	1	0	0	0	0	0
1		23	1	2	2	1	1	1	0	0	0	0	0
1		23	1	2	2	1	1	1	0	0	0	0	0
1		23	1	2	2	1	1	0	0	0	0	0	0
1		23	1	2	2	1	1	1	0	0	0	0	0
1		23	1	2	2	0	1	1	0	0	0	0	0
1		23	1	2	2	1	1	1	0	0	0	0	0
1		23	1	2	2	1	1	0	0	0	0	0	0
1		23	1	2	2	0	1	1	0	0	0	0	0
1		23	1	2	3	1	0	0	0	0	1	1	0
1		23	1	2	2	0	0	0	0	0	1	1	0
1		23	1	2	3	1	0	0	0	0	1	1	0
1		23	1	2	2	0	1	0	0	0	1	0	0
1		23	1	2	2	0	1	0	0	0	1	0	0
1		23	1	2	2	1	1	1	0	0	1	0	0
1		23	1	2	3	1	0	0	0	0	1	1	0
1		23	1	2	2	1	0	1	0	1	1	0	1
1		23	1	2	2	0	1	1	0	0	1	0	0
1		23	1	2	2	1	0	1	0	1	1	0	1
1		23	1	2	2	1	1	1	0	0	1	0	0
1		23	1	2	2	1	1	1	0	0	1	0	0
1		23	1	2	2	1	1	0	0	0	1	0	0
1		23	1	2	2	0	1	1	0	0	1	0	0
1		23	1	2	2	0	1	0	0	0	1	0	0
1		23	1	2	2	1	1	0	0	0	1	0	0
1		23	1	2	2	1	1	1	0	0	1	0	0
1		23	1	2	2	0	1	0	0	0	1	0	0
1		23	1	2	2	0	1	1	0	0	1	0	0
1		23	1	2	2	0	1	1	0	0	1	0	0
1		23	1	2	2	0	1	0	0	0	1	0	0
1		23	1	2	2	0	1	1	0	0	1	0	0
1		23	1	2	2	0	1	1	0	0	1	0	0
1		23	1	2	2	1	1	1	0	0	1	0	0
1		23	1	2	2	0	1	0	0	0	1	0	0
1		23	1	2	2	0	1	0	0	0	1	0	0
1		23	1	2	2	0	1	1	0	0	1	0	0
1		23	1	2	2	0	1	1	0	0	1	0	0
1		23	1	2	2	0	1	1	0	0	1	0	0
0	0	23	1	2	2	1	1	0	1	1	0	0	1
0	0	23	0	2	2	1	1	0	1	1	1	0	1
0	0	23	0	2	1	0	1	0	1	0	1	0	0
0	1	23	1	2	2	1	1	1	1	1	0	0	1
0		23	0	2	1	0	1	0	1	0	0	0	0
0		23	0	2	1	0	1	1	1	0	0	0	0
0		23	0	2	1	0	1	1	1	0	0	0	0
0		23	0	2	1	0	1	1	1	0	0	0	0
0		23	0	2	1	0	1	0	1	0	0	0	0
0		23	0	2	1	0	1	1	1	0	0	0	0
0		23	0	2	1	0	1	1	1	0	0	0	0
0		23	0	2	1	0	1	1	1	0	0	0	0
0		23	0	2	1	1	1	1	1	0	0	0	0
0		23	1	2	2	1	1	1	1	1	1	0	1
0		23	1	2	2	1	1	1	1	0	1	0	1
0		23	0	2	2	1	1	1	1	1	1	0	1
0		23	0	2	1	0	1	0	1	0	1	0	0
0		23	0	2	1	0	1	1	1	0	1	0	0
0		23	0	2	1	0	1	1	1	0	1	0	0
0		23	0	2	1	0	1	1	1	0	1	0	0
0		23	0	2	1	1	1	0	1	0	1	0	0
0		23	0	2	1	0	1	1	1	0	1	0	0
0		23	0	2	1	0	1	1	1	0	1	0	0
0		23	0	2	1	1	1	0	1	0	1	0	1
0		23	0	1	1	0	1	0	1	0	0	0	1
0		23	0	1	1	1	1	1	1	0	0	0	1
0		23	0	1	1	0	1	1	1	0	0	0	0
0		23	0	1	1	0	1	1	1	0	0	0	1
0		23	0	1	1	0	1	0	1	0	0	0	0
0		23	0	1	1	1	1	1	1	0	0	0	1
0		23	0	1	1	0	1	1	1	0	1	0	1
0		23	0	1	1	0	1	1	1	0	1	0	1
0		23	0	1	1	1	1	0	1	0	1	0	1
0		23	0	1	1	0	1	1	1	0	1	0	0
0		23	0	1	1	0	1	1	1	0	1	0	0
0		23	0	1	1	0	1	1	1	0	1	0	0
0		23	0	1	1	0	1	1	1	0	1	0	0
0		23	0	1	1	0	1	0	1	0	1	0	0
0		23	0	1	1	0	1	0	1	0	1	0	0
1	1	22	1	2	2	1	1	1	1	0	1	0	0
1		22	0	2	2	1	1	1	1	0	0	0	1
1		22	1	2	2	1	1	1	1	0	0	0	0
1		22	1	2	2	1	1	1	1	0	1	0	0
1		22	1	2	2	1	1	1	1	0	1	0	0
1		22	1	2	2	1	1	0	1	0	1	0	0
1		22	1	2	2	1	1	1	1	0	1	0	0
1	0	22	1	2	2	0	1	0	0	0	0	0	0
1	0	22	1	2	2	0	1	1	0	0	1	0	0
1	0	22	1	2	2	0	1	1	0	0	1	0	0
1	0	22	1	2	2	0	1	1	0	0	1	0	0
1		22	1	3	3	1	0	0	0	1	0	1	0
1		22	1	3	2	1	1	1	0	1	0	0	1
1		22	1	3	2	0	0	0	0	1	0	1	1
1		22	1	3	2	1	1	1	0	0	0	0	1
1		22	1	3	2	1	1	1	0	0	0	0	1
1		22	1	3	2	1	1	1	0	0	0	0	1
1		22	1	3	2	1	1	1	0	0	0	0	1
1		22	1	3	2	0	1	1	0	0	0	0	1
1		22	1	3	2	0	1	1	0	0	0	0	1
1		22	1	3	2	0	0	0	0	0	0	1	1
1		22	1	3	2	0	0	0	0	0	0	1	1
1		22	1	3	2	0	0	0	0	0	0	1	1
1		22	1	3	2	0	0	0	0	0	0	1	1
1		22	1	3	2	0	1	0	0	0	0	0	1
1		22	1	3	2	0	0	0	0	0	0	1	1
1		22	1	3	2	0	0	0	0	0	0	1	1
1		22	1	3	2	1	1	0	0	1	1	0	1
1		22	1	3	4	1	0	0	0	1	1	1	0
1		22	1	3	3	1	0	0	0	1	1	1	0
1		22	1	3	2	1	0	1	0	0	1	0	1
1		22	1	3	2	0	0	0	0	1	1	1	1
1		22	1	3	3	1	0	0	0	1	1	1	0
1		22	1	3	3	1	0	0	0	1	1	1	1
1		22	1	3	2	0	1	0	0	0	1	0	1
1		22	0	3	2	0	1	0	0	0	1	0	1
1		22	1	3	2	0	0	0	0	0	1	1	1
1		22	1	3	2	0	0	0	0	0	1	1	1
1		22	1	3	2	0	0	0	0	0	1	1	1
1		22	1	2	3	1	0	0	0	0	0	1	0
1		22	1	2	3	1	0	0	0	0	0	1	0
1		22	1	2	2	0	1	1	0	0	0	0	0
1		22	1	2	2	0	1	1	0	0	0	0	0
1		22	1	2	2	1	0	1	0	1	0	0	1
1		22	1	2	2	0	1	1	0	0	0	0	0
1		22	1	2	2	1	1	1	0	0	0	0	0
1		22	1	2	2	0	1	1	0	0	0	0	0
1		22	1	2	2	0	1	1	0	0	0	0	0
1		22	1	2	2	0	1	0	0	0	0	0	0
1		22	1	2	2	1	1	1	0	0	0	0	0
1		22	1	2	2	0	1	0	0	0	0	0	0
1		22	1	2	2	0	1	1	0	0	0	0	0
1		22	1	2	2	1	1	1	0	0	0	0	0
1		22	1	2	2	0	1	1	0	0	0	0	0
1		22	1	2	2	0	1	1	0	0	0	0	0
1		22	1	2	2	1	1	1	0	0	0	0	0
1		22	1	2	2	0	1	1	0	0	0	0	0
1		22	1	2	2	1	1	1	0	0	0	0	0
1		22	1	2	2	0	1	0	0	0	0	0	0
1		22	1	2	2	0	1	1	0	0	0	0	0
1		22	1	2	2	0	1	1	0	0	0	0	0
1		22	1	2	2	0	1	1	0	0	0	0	0
1		22	1	2	2	1	1	0	0	0	0	0	0
1		22	1	2	2	0	1	1	0	0	0	0	0
1		22	1	2	2	0	1	1	0	0	0	0	0
1		22	1	2	2	0	1	0	0	0	0	0	0
1		22	1	2	3	1	0	0	0	0	1	1	0
1		22	1	2	3	1	0	0	0	0	1	1	0
1		22	1	2	3	1	0	0	0	0	1	1	0
1		22	1	2	3	1	0	0	0	0	1	1	0
1		22	1	2	3	1	0	0	0	0	1	1	0
1		22	1	2	2	1	0	1	0	1	1	0	1
1		22	1	2	2	1	0	1	0	1	1	0	1
1		22	1	2	2	1	1	1	0	0	1	0	0
1		22	1	2	2	0	1	1	0	0	1	0	0
1		22	1	2	2	0	1	1	0	0	1	0	0
1		22	1	2	2	1	1	0	0	0	1	0	0
1		22	1	2	2	0	1	1	0	0	1	0	0
1		22	1	2	2	0	1	1	0	0	1	0	0
1		22	1	2	2	0	1	0	0	0	1	0	0
1		22	1	2	2	1	1	1	0	0	1	0	0
1		22	1	2	2	0	1	0	0	0	1	0	0
1		22	1	2	2	0	1	1	0	0	1	0	0
1		22	1	2	2	1	1	1	0	0	1	0	0
1		22	1	2	2	0	1	1	0	0	1	0	0
1		22	1	2	2	1	1	1	0	0	1	0	0
1		22	1	2	2	1	1	0	0	0	1	0	0
1		22	1	2	2	0	1	0	0	0	1	0	0
1		22	1	2	2	0	1	0	0	0	1	0	0
1		22	1	2	2	0	1	1	0	0	1	0	0
1		22	1	2	2	0	1	1	0	0	1	0	0
0	0	22	1	2	2	1	1	0	1	1	0	0	1
0		22	0	2	1	0	1	1	1	0	0	0	0
0		22	0	2	1	0	1	1	1	0	1	0	0
0		22	0	2	1	0	1	1	1	0	1	0	0
0		22	0	1	1	1	1	1	1	0	0	0	1
0		22	0	1	1	0	1	1	1	0	0	0	0
0		22	0	1	1	0	1	1	1	0	0	0	0
0		22	0	1	1	0	1	1	1	0	0	0	0
0		22	0	1	1	1	1	1	1	0	0	0	1
0		22	0	1	1	0	1	1	1	0	0	0	0
0		22	0	1	1	0	1	1	1	0	1	0	1
0		22	0	1	1	1	1	0	1	0	1	0	1
0		22	0	1	1	0	1	0	1	0	1	0	0
0		22	0	1	1	0	1	1	1	0	1	0	0
1	0	21	1	2	2	1	1	0	1	0	0	0	0
1		21	1	2	2	1	1	1	1	0	0	0	0
1		21	1	2	2	1	1	1	1	0	0	0	0
1		21	1	2	2	1	1	1	1	0	0	0	0
1		21	0	2	2	1	1	1	1	0	1	0	1
1		21	0	2	1	1	1	1	1	0	1	0	0
1		21	0	2	1	1	1	1	1	0	1	0	0
1	0	21	1	2	3	1	0	0	0	0	0	1	0
1	0	21	1	2	2	1	1	1	0	0	1	0	0
1		21	1	3	2	1	0	1	0	0	0	0	1
1		21	1	3	2	1	1	0	0	1	0	0	1
1		21	1	3	2	1	1	0	0	0	0	0	1
1		21	1	3	2	0	0	0	0	1	0	1	1
1		21	1	3	4	0	0	0	0	1	0	1	1
1		21	1	3	2	1	1	1	0	1	0	0	1
1		21	0	3	2	0	0	0	0	0	0	1	1
1		21	0	3	2	0	1	0	0	0	0	0	1
1		21	1	3	2	0	0	0	0	0	0	1	1
1		21	1	3	2	1	1	1	0	1	1	0	1
1		21	1	3	2	1	1	1	0	0	1	0	1
1		21	1	3	2	0	0	0	0	1	1	1	1
1		21	1	3	2	0	0	0	0	1	1	1	1
1		21	1	3	2	0	0	0	0	1	1	1	1
1		21	0	3	2	0	0	0	0	0	1	1	1
1		21	1	3	2	0	0	0	0	0	1	1	1
1		21	1	3	2	0	0	0	0	0	1	1	1
1		21	1	3	2	0	0	0	0	0	1	1	1
1		21	1	2	2	0	0	0	0	0	0	1	0
1		21	1	2	3	1	0	0	0	0	0	1	0
1		21	1	2	2	0	0	0	0	0	0	1	0
1		21	1	2	3	1	0	0	0	0	0	1	0
1		21	1	2	2	1	1	1	0	0	0	0	0
1		21	1	2	2	0	1	0	0	0	0	0	0
1		21	1	2	2	1	1	0	0	0	0	0	0
1		21	1	2	2	0	1	0	0	0	0	0	0
1		21	1	2	2	0	1	1	0	0	0	0	0
1		21	1	2	2	0	1	1	0	0	0	0	0
1		21	1	2	2	0	1	0	0	0	0	0	0
1		21	1	2	2	1	1	0	0	0	0	0	0
1		21	1	2	2	0	1	1	0	0	0	0	0
1		21	1	2	2	0	1	1	0	0	0	0	0
1		21	1	2	2	0	1	1	0	0	0	0	0
1		21	1	2	2	1	1	1	0	0	0	0	0
1		21	1	2	2	0	1	1	0	0	0	0	0
1		21	1	2	2	0	1	1	0	0	0	0	0
1		21	1	2	2	0	1	1	0	0	0	0	0
1		21	1	2	2	0	1	0	0	0	0	0	0
1		21	1	2	2	0	1	1	0	0	1	0	0
1		21	1	2	2	1	1	1	0	0	1	0	0
1		21	1	2	3	1	0	0	0	0	1	1	0
1		21	1	2	2	1	1	0	0	0	1	0	0
1		21	1	2	2	0	1	1	0	0	1	0	0
1		21	1	2	2	0	1	1	0	0	1	0	0
1		21	1	2	2	0	1	1	0	0	1	0	0
1		21	1	2	2	0	1	1	0	0	1	0	0
1		21	1	2	2	0	1	1	0	0	1	0	0
1		21	1	2	2	0	1	1	0	0	1	0	0
1		21	1	2	2	0	1	1	0	0	1	0	0
0		21	0	2	1	0	1	1	1	0	0	0	0
0		21	0	2	1	0	1	1	1	0	0	0	0
0		21	0	2	1	0	1	1	1	0	0	0	0
0		21	0	2	1	0	1	1	1	0	1	0	0
0		21	0	2	1	0	1	1	1	0	1	0	0
0		21	0	2	1	0	1	1	1	0	1	0	0
0		21	0	2	1	0	1	1	1	0	1	0	0
0		21	0	1	1	1	1	1	1	0	0	0	0
0		21	0	1	1	0	1	1	1	0	0	0	0
0		21	0	1	1	0	1	1	1	0	0	0	0
0		21	0	1	1	0	1	1	1	0	1	0	1
1		20	1	2	2	1	1	1	1	0	0	0	0
1		20	1	2	2	1	1	0	1	0	1	0	0
1	0	20	1	3	2	1	1	0	0	1	1	0	1
1	0	20	1	2	3	1	0	0	0	0	0	1	0
1	1	20	1	3	4	1	0	0	0	1	1	1	0
1	1	20	1	3	2	0	1	1	0	0	1	0	1
1	1	20	1	2	2	1	0	1	0	1	1	0	1
1		20	1	3	2	1	1	1	0	1	0	0	1
1		20	1	3	2	1	1	0	0	0	0	0	1
1		20	1	3	3	1	0	0	0	1	0	1	1
1		20	1	3	2	0	0	0	0	1	0	1	1
1		20	0	3	2	0	0	0	0	0	0	1	1
1		20	1	3	2	1	0	1	0	1	1	0	1
1		20	1	3	2	1	1	1	0	1	1	0	1
1		20	1	3	2	1	1	1	0	1	1	0	1
1		20	1	3	2	0	0	0	0	1	1	1	1
1		20	1	3	2	0	0	0	0	0	1	1	1
1		20	1	3	2	0	1	1	0	0	1	0	1
1		20	1	3	2	0	0	0	0	0	1	1	1
1		20	1	2	2	1	1	1	0	1	0	0	1
1		20	1	2	2	1	1	1	0	0	0	0	0
1		20	1	2	2	1	1	1	0	0	0	0	0
1		20	1	2	2	1	1	1	0	0	0	0	0
1		20	1	2	2	1	1	1	0	0	0	0	0
1		20	1	2	2	0	1	1	0	0	0	0	0
1		20	1	2	2	0	1	1	0	0	0	0	0
1		20	1	2	2	0	1	1	0	0	0	0	0
1		20	1	2	2	1	1	0	0	0	0	0	0
1		20	1	2	2	0	1	0	0	0	0	0	0
1		20	1	2	2	1	1	1	0	0	0	0	0
1		20	1	2	2	1	1	0	0	0	0	0	0
1		20	1	2	2	1	1	0	0	1	1	0	1
1		20	1	2	2	0	1	1	0	0	1	0	0
1		20	1	2	2	0	1	0	0	0	1	0	0
1		20	1	2	2	1	1	0	0	0	1	0	0
1		20	1	2	2	0	1	1	0	0	1	0	0
0		20	0	2	2	1	1	0	1	1	0	0	1
0		20	0	2	2	1	1	0	1	1	0	0	1
0		20	0	2	1	1	1	1	1	0	0	0	0
0		20	0	2	1	1	1	1	1	0	0	0	0
0		20	0	2	1	0	1	1	1	0	0	0	0
0		20	1	2	2	1	1	1	1	1	1	0	1
0		20	0	2	2	1	1	0	1	1	1	0	1
0		20	0	2	1	0	1	1	1	0	1	0	0
0		20	0	1	1	0	1	1	1	0	0	0	1
0		20	0	1	1	0	1	0	1	0	0	0	0
0		20	0	1	1	0	1	0	1	0	0	0	0
0		20	0	1	1	0	1	1	1	0	0	0	0
0		20	0	1	1	0	1	1	1	0	1	0	0
0		20	0	1	1	1	1	0	1	0	1	0	1
0		20	0	1	1	0	1	1	1	0	1	0	0
1		19	1	2	2	1	1	1	1	0	1	0	0
1		19	1	3	2	1	1	0	0	0	0	0	1
1		19	1	3	2	0	1	0	0	0	0	0	1
1		19	1	3	2	0	0	0	0	0	1	1	1
1		19	1	2	2	1	1	0	0	1	0	0	1
1		19	1	2	2	1	0	1	0	1	0	0	1
1		19	1	2	2	1	1	1	0	0	0	0	0
1		19	1	2	2	1	1	0	0	0	0	0	0
0	1	19	0	2	2	1	1	1	1	1	1	0	1
1		18	0	3	2	0	1	0	0	0	0	0	1
1		18	1	2	2	0	1	0	0	0	0	0	0
1		18	1	2	2	1	1	0	0	0	0	0	0
1		18	1	2	2	0	1	0	0	0	1	0	0
1		18	1	2	2	0	1	1	0	0	1	0	0
0		18	0	1	1	0	1	1	1	0	0	0	0
1		17	1	3	2	1	1	1	0	0	1	0	1
1		17	1	2	2	1	1	0	0	0	0	0	0
1		16	1	2	2	1	1	1	0	0	1	0	0
1			1	2	2	1	1	0	1	0	0	0	0
1			1	2	2	1	1	0	1	0	1	0	0
1			1	2	2	1	1	1	1	0	1	0	0
1			1	2	2	1	1	0	1	0	1	0	0
1			1	2	2	1	1	0	1	0	1	0	0
1			1	2	2	1	1	0	1	0	1	0	0
1			1	2	1	1	1	1	1	0	1	0	0
1			1	2	2	1	1	1	1	0	1	0	0
1	0		1	3	2	1	1	1	0	1	0	0	1
1	0		1	2	2	1	1	0	0	0	1	0	0
1	1		1	3	2	1	1	1	0	1	1	0	1
1	1		1	3	2	0	0	0	0	0	1	1	1
1			1	3	2	1	1	1	0	1	0	0	1
1			1	3	2	1	1	0	0	0	0	0	1
1			1	3	2	1	1	0	0	1	0	0	1
1			1	3	4	0	0	0	0	0	0	1	0
1			1	3	3	1	0	0	0	1	0	1	1
1			0	3	2	0	0	0	0	0	0	1	1
1			0	3	2	0	0	0	0	0	0	1	1
1			0	3	2	0	0	0	0	0	0	1	1
1			1	3	2	0	0	0	0	0	0	1	1
1			1	3	2	0	0	0	0	0	0	1	1
1			1	3	2	0	0	0	0	0	0	1	1
1			1	3	2	0	0	0	0	0	0	1	1
1			1	3	2	0	0	0	0	0	0	1	1
1			1	3	2	0	0	0	0	0	0	1	1
1			1	3	2	1	1	1	0	0	1	0	1
1			1	3	2	1	1	1	0	1	1	0	1
1			1	3	2	1	1	0	0	1	1	0	1
1			1	3	2	1	1	0	0	0	1	0	1
1			1	3	2	0	0	1	0	1	1	0	1
1			1	3	3	1	0	0	0	1	1	1	1
1			1	3	2	0	1	1	0	0	1	0	1
1			1	3	2	0	1	1	0	0	1	0	1
1			1	3	2	0	0	0	0	0	1	1	1
1			1	3	2	0	1	1	0	0	1	0	1
1			1	3	2	0	0	0	0	0	1	1	1
1			1	3	2	0	0	0	0	0	1	1	1
1			1	3	2	0	0	0	0	0	1	1	1
1			1	2	3	1	0	0	0	0	0	1	0
1			1	2	2	1	1	1	0	0	0	0	0
1			1	2	3	1	0	0	0	0	0	1	0
1			1	2	2	0	1	1	0	0	0	0	0
1			1	2	2	1	1	1	0	0	0	0	0
1			1	2	2	0	1	1	0	0	0	0	0
1			1	2	2	0	1	1	0	0	0	0	0
1			1	2	2	0	1	1	0	0	0	0	0
1			1	2	2	0	1	1	0	0	0	0	0
1			1	2	2	1	1	0	0	0	0	0	0
1			1	2	2	0	1	1	0	0	0	0	0
1			1	2	2	1	1	1	0	0	0	0	0
1			1	2	2	0	1	1	0	0	0	0	0
1			1	2	2	0	1	1	0	0	0	0	0
1			1	2	2	1	1	0	0	0	0	0	0
1			1	2	2	1	1	1	0	0	0	0	0
1			1	2	2	0	1	1	0	0	0	0	0
1			1	2	2	0	1	0	0	0	0	0	0
1			1	2	2	0	1	1	0	0	0	0	0
1			1	2	2	1	1	1	0	0	0	0	0
1			1	2	2	0	1	1	0	0	0	0	0
1			1	2	2	0	1	0	0	0	0	0	0
1			1	2	2	0	1	0	0	0	0	0	0
1			1	2	2	0	1	0	0	0	0	0	0
1			1	2	2	1	1	0	0	0	0	0	0
1			1	2	2	0	1	1	0	0	0	0	0
1			1	2	2	1	1	1	0	0	0	0	0
1			1	2	2	0	1	1	0	0	0	0	0
1			1	2	3	1	0	0	0	0	1	1	0
1			1	2	2	1	1	1	0	0	1	0	0
1			1	2	2	1	1	1	0	0	1	0	0
1			1	2	2	1	1	1	0	0	1	0	0
1			1	2	3	1	0	0	0	0	1	1	0
1			1	2	2	0	1	1	0	0	1	0	0
1			1	2	3	1	0	0	0	0	1	1	0
1			1	2	2	1	1	1	0	0	1	0	0
1			1	2	2	0	1	1	0	0	1	0	0
1			1	2	2	0	1	1	0	0	1	0	0
1			1	2	2	1	1	1	0	0	1	0	0
1			1	2	2	0	1	1	0	0	1	0	0
1			1	2	2	0	1	1	0	0	1	0	0
1			1	2	2	0	1	1	0	0	1	0	0
1			1	2	2	0	1	0	0	0	1	0	0
1			1	2	2	0	1	0	0	0	1	0	0
1			1	2	2	0	1	1	0	0	1	0	0
1			1	2	2	1	1	1	0	0	1	0	0
1			1	2	2	1	1	1	0	0	1	0	0
1			0	2	2	1	1	1	0	0	1	0	0
1			1	2	2	0	1	1	0	0	1	0	0
1			1	2	2	0	1	1	0	0	1	0	0
1			1	2	2	1	1	1	0	0	1	0	0
1			1	2	2	0	1	1	0	0	1	0	0
1			1	2	2	1	1	1	0	0	1	0	0
1			1	2	2	0	1	0	0	0	1	0	0
1			1	2	2	0	1	1	0	0	1	0	0
1			1	2	2	1	1	1	0	0	1	0	0
1			1	2	2	1	1	1	0	0	1	0	0
1			1	2	2	1	1	0	0	0	1	0	0
1			1	2	2	1	1	1	0	0	1	0	0
1			1	2	2	1	1	0	0	0	1	0	0
1			1	2	2	0	1	1	0	0	1	0	0
1			1	2	2	0	1	1	0	0	1	0	0
1			1	2	2	1	1	1	0	0	1	0	0
1			1	2	2	0	1	1	0	0	1	0	0
1			1	2	2	0	1	0	0	0	1	0	0
1			1	2	2	1	1	1	0	0	1	0	0
0	0		1	2	2	1	1	0	1	1	0	0	1
0	0		0	2	1	0	1	1	1	0	0	0	0
0	0		0	1	1	0	1	1	1	0	0	0	0
0	1		0	2	1	0	1	1	1	0	0	0	0
0	1		0	2	1	0	1	1	1	0	0	0	0
0			0	2	1	1	1	0	1	0	0	0	0
0			0	2	1	0	1	1	1	0	0	0	0
0			0	2	1	0	1	1	1	0	0	0	0
0			0	2	1	1	1	1	1	0	0	0	1
0			0	2	2	1	1	0	1	1	1	0	1
0			0	2	1	0	1	1	1	0	1	0	0
0			0	2	1	0	1	1	1	0	1	0	0
0			0	1	1	1	1	1	1	0	0	0	1
0			0	1	1	0	1	0	1	0	0	0	0
0			0	1	1	0	1	1	1	0	0	0	0
0			0	1	1	1	1	0	1	0	0	0	1
0			0	1	1	0	1	0	1	0	0	0	0
0			0	1	1	0	1	0	1	0	0	0	0
0			0	1	1	0	1	1	1	0	1	0	1
0			0	1	1	0	1	1	1	0	1	0	0
0			0	1	1	0	1	1	1	0	1	0	1
