# Supplementary material for: Correction: Galectin-3 as a Marker and Potential Therapeutic Target in Breast Cancer
Source: PLoS One. 2020 Apr 16;15(4):e0232166. doi: 10.1371/journal.pone.0232166 (PMC7162513; doi:10.1371/journal.pone.0232166)
Supplement: S10 File — (XLSX) [file pone.0232166.s010.xlsx]

## Sheet: Clinicopathological data
Age	Family history	First pregnancy age	Tumor stage	Histological grade	Tumor size	Metastatic nodes	ER status	PR status	Her2 status	Ki67 status	p53 status	Triple negative breast cancer	Galectin3 status	DFS month	Event
0	0		1	2	2	1	1	0	1	1	0	0	1	22	0
1	0		1	3	2	1	1	1	0	1	0	0	1	71	1
0	0		0	2	1	0	1	1	1	0	0	0	0	72	0
0	0		0	1	1	0	1	1	1	0	0	0	0	92	0
1	0		1	2	2	1	1	0	0	0	1	0	0	127	1
1	1		1	3	2	0	0	0	0	0	1	1	1	60	1
1	1		1	3	2	1	1	1	0	1	1	0	1	55	1
0	1		0	2	1	0	1	1	1	0	0	0	0	77	0
0	1		0	2	1	0	1	1	1	0	0	0	0	78	0
0			0	2	2	1	1	0	1	1	1	0	1	43	1
0			0	1	1	1	1	1	1	0	0	0	1	78	0
0			0	1	1	0	1	1	1	0	1	0	1	80	0
0			0	1	1	0	1	1	1	0	1	0	1	84	0
0			0	1	1	1	1	0	1	0	0	0	1	87	0
0			0	2	1	1	1	1	1	0	0	0	1	97	0
1			1	3	3	1	0	0	0	1	0	1	1	77	1
1			1	3	3	1	0	0	0	1	1	1	1	83	1
1			0	3	2	0	0	0	0	0	0	1	1	100	0
1			0	3	2	0	0	0	0	0	0	1	1	104	1
1			0	3	2	0	0	0	0	0	0	1	1	105	1
1			1	3	2	0	0	0	0	0	1	1	1	114	1
1			1	3	2	0	0	0	0	0	0	1	1	117	0
1			1	3	2	0	0	0	0	0	0	1	1	121	0
1			1	3	2	0	0	0	0	0	0	1	1	123	0
1			1	3	2	0	0	0	0	0	1	1	1	123	1
1			1	3	2	0	0	0	0	0	1	1	1	125	0
1			1	3	2	0	0	0	0	0	0	1	1	126	1
1			1	3	2	0	0	0	0	0	0	1	1	132	0
1			1	3	2	0	0	0	0	0	1	1	1	134	1
1			1	3	2	0	0	0	0	0	0	1	1	135	1
1			1	3	2	1	1	1	0	0	1	0	1	49	1
1			1	3	2	1	1	1	0	1	1	0	1	50	1
1			1	3	2	1	1	1	0	1	0	0	1	54	1
1			1	3	2	1	1	0	0	1	1	0	1	54	1
1			1	3	2	1	1	0	0	0	0	0	1	59	1
1			1	3	2	1	1	0	0	1	0	0	1	72	1
1			1	3	2	1	1	0	0	0	1	0	1	73	0
1			1	3	2	0	0	1	0	1	1	0	1	76	1
1			1	3	2	0	1	1	0	0	1	0	1	105	0
1			1	3	2	0	1	1	0	0	1	0	1	108	0
1			1	3	2	0	1	1	0	0	1	0	1	119	0
0			0	2	1	1	1	0	1	0	0	0	0	78	0
0			0	2	1	0	1	1	1	0	1	0	0	82	0
0			0	1	1	0	1	0	1	0	0	0	0	83	0
0			0	1	1	0	1	1	1	0	0	0	0	83	0
0			0	1	1	0	1	1	1	0	1	0	0	83	0
0			0	2	1	0	1	1	1	0	0	0	0	84	0
0			0	1	1	0	1	0	1	0	0	0	0	89	0
0			0	2	1	0	1	1	1	0	1	0	0	91	0
0			0	2	1	0	1	1	1	0	0	0	0	92	0
0			0	1	1	0	1	0	1	0	0	0	0	96	0
1			1	2	3	1	0	0	0	0	0	1	0	55	1
1			1	2	3	1	0	0	0	0	1	1	0	56	1
1			1	2	3	1	0	0	0	0	1	1	0	73	1
1			1	3	4	0	0	0	0	0	0	1	0	74	1
1			1	2	3	1	0	0	0	0	0	1	0	76	1
1			1	2	3	1	0	0	0	0	1	1	0	76	1
1			1	2	2	1	1	0	1	0	1	0	0	66	0
1			1	2	2	1	1	1	0	0	1	0	0	70	0
1			1	2	2	1	1	1	1	0	1	0	0	71	0
1			1	2	2	1	1	1	0	0	0	0	0	71	0
1			1	2	2	1	1	1	0	0	1	0	0	72	0
1			1	2	2	1	1	1	0	0	1	0	0	73	0
1			1	2	2	1	1	0	1	0	1	0	0	75	0
1			1	2	2	0	1	1	0	0	1	0	0	75	0
1			1	2	2	1	1	0	1	0	0	0	0	77	0
1			1	2	2	1	1	0	1	0	1	0	0	77	1
1			1	2	2	1	1	1	0	0	1	0	0	77	0
1			1	2	2	0	1	1	0	0	1	0	0	78	1
1			1	2	2	0	1	1	0	0	0	0	0	80	0
1			1	2	2	1	1	0	1	0	1	0	0	81	0
1			1	2	2	1	1	1	0	0	0	0	0	81	0
1			1	2	2	0	1	1	0	0	1	0	0	83	0
1			1	2	1	1	1	1	1	0	1	0	0	83	0
1			1	2	2	0	1	1	0	0	0	0	0	90	0
1			1	2	2	1	1	1	0	0	1	0	0	91	0
1			1	2	2	0	1	1	0	0	1	0	0	92	0
1			1	2	2	0	1	1	0	0	0	0	0	95	0
1			1	2	2	0	1	1	0	0	1	0	0	95	0
1			1	2	2	1	1	1	1	0	1	0	0	96	0
1			1	2	2	0	1	1	0	0	0	0	0	96	0
1			1	2	2	0	1	1	0	0	1	0	0	96	0
1			1	2	2	0	1	1	0	0	0	0	0	98	0
1			1	2	2	0	1	0	0	0	1	0	0	98	0
1			1	2	2	1	1	0	0	0	0	0	0	99	0
1			1	2	2	0	1	0	0	0	1	0	0	100	0
1			1	2	2	1	1	1	0	0	0	0	0	101	0
1			1	2	2	1	1	1	0	0	1	0	0	101	1
1			1	2	2	1	1	1	0	0	1	0	0	101	0
1			0	2	2	1	1	1	0	0	1	0	0	101	0
1			1	2	2	0	1	1	0	0	0	0	0	101	0
1			1	2	2	0	1	1	0	0	1	0	0	101	0
1			1	2	2	0	1	1	0	0	1	0	0	102	0
1			1	2	2	0	1	1	0	0	1	0	0	102	1
1			1	2	2	1	1	1	0	0	1	0	0	103	1
1			1	2	2	0	1	1	0	0	0	0	0	103	0
1			1	2	2	0	1	1	0	0	0	0	0	103	0
1			1	2	2	0	1	1	0	0	1	0	0	104	1
1			1	2	2	1	1	1	0	0	1	0	0	105	0
1			1	2	2	1	1	0	0	0	0	0	0	106	0
1			1	2	2	0	1	0	0	0	1	0	0	106	0
1			1	2	2	1	1	1	0	0	0	0	0	107	0
1			1	2	2	1	1	1	0	0	1	0	0	107	0
1			1	2	2	0	1	1	0	0	1	0	0	107	0
1			1	2	2	1	1	1	0	0	1	0	0	110	1
1			1	2	2	0	1	1	0	0	0	0	0	110	0
1			1	2	2	1	1	0	0	0	1	0	0	111	0
1			1	2	2	1	1	1	0	0	1	0	0	112	0
1			1	2	2	0	1	0	0	0	0	0	0	113	0
1			1	2	2	0	1	1	0	0	0	0	0	113	0
1			1	2	2	1	1	1	0	0	0	0	0	114	0
1			1	2	2	1	1	0	0	0	1	0	0	114	0
1			1	2	2	1	1	1	0	0	1	0	0	115	0
1			1	2	2	0	1	1	0	0	0	0	0	115	1
1			1	2	2	0	1	1	0	0	1	0	0	115	0
1			1	2	2	0	1	1	0	0	1	0	0	115	0
1			1	2	2	0	1	0	0	0	0	0	0	116	0
1			1	2	2	0	1	0	0	0	0	0	0	119	1
1			1	2	2	0	1	1	0	0	1	0	0	120	1
1			1	2	2	0	1	0	0	0	0	0	0	121	0
1			1	2	2	0	1	0	0	0	1	0	0	121	1
1			1	2	2	1	1	0	0	0	0	0	0	122	0
1			1	2	2	1	1	1	0	0	1	0	0	122	0
1			1	2	2	0	1	1	0	0	0	0	0	122	0
1			1	2	2	1	1	1	0	0	0	0	0	123	0
1			1	2	2	0	1	1	0	0	0	0	0	125	0
1		36	1	2	2	0	1	0	0	0	0	0	0	115	1
1		35	1	2	2	1	1	1	0	0	1	0	0	103	0
1		35	1	2	2	0	1	0	0	0	1	0	0	108	0
1		34	1	3	2	1	1	0	0	1	1	0	1	76	1
1		33	1	2	3	1	0	0	0	0	1	1	0	49	1
1		32	1	3	2	0	0	0	0	1	0	1	1	61	0
1		31	1	3	2	1	1	0	0	1	1	0	1	74	1
0		31	0	2	1	1	1	1	1	0	0	0	0	79	0
1		31	1	2	2	0	1	1	0	0	0	0	0	102	0
1		31	1	2	2	1	1	1	0	0	1	0	0	117	0
1		31	1	2	2	1	1	1	0	0	0	0	0	119	0
1	0	30	1	3	2	0	0	0	0	0	1	1	1	133	1
0		30	0	2	2	1	1	1	1	1	1	0	1	34	0
0		30	0	1	1	1	1	0	1	0	1	0	1	88	0
1		30	1	3	2	0	0	0	0	1	0	1	1	66	1
1		30	1	3	2	1	0	1	0	1	0	0	1	52	1
1		30	1	3	2	1	1	0	0	1	0	0	1	53	1
0		30	0	1	1	0	1	0	1	0	1	0	0	91	0
1		30	1	2	2	0	1	1	0	0	0	0	0	97	0
1		30	1	2	2	1	1	1	0	0	0	0	0	98	0
1		30	1	2	2	0	1	0	0	0	1	0	0	103	1
1		30	1	2	2	0	1	0	0	0	1	0	0	104	0
1		30	1	2	2	0	1	0	0	0	1	0	0	112	0
1		30	1	2	2	0	1	1	0	0	1	0	0	113	0
1		30	1	2	2	0	1	1	0	0	1	0	0	114	1
1		29	1	3	2	1	1	1	0	1	0	0	1	52	1
1		29	1	3	2	1	1	0	0	1	1	0	1	57	1
1		29	1	3	2	0	1	1	0	0	1	0	1	104	0
1		29	1	2	3	1	0	0	0	0	1	1	0	59	1
1		29	1	2	2	0	1	1	0	0	1	0	0	74	0
1		29	1	2	2	1	1	0	0	0	0	0	0	91	0
1		29	1	2	2	1	1	1	0	0	1	0	0	92	0
1		29	0	2	2	1	1	1	0	0	0	0	0	102	1
1		29	1	2	2	1	1	0	0	0	0	0	0	103	0
1		29	1	2	2	0	1	0	0	0	0	0	0	106	1
1		29	1	2	2	0	1	1	0	0	0	0	0	110	0
1		29	1	2	2	0	1	1	0	0	1	0	0	112	0
1		29	1	2	2	1	1	1	0	0	1	0	0	116	1
1	0	28	1	3	2	1	1	0	0	0	1	0	1	58	1
0	0	28	0	2	1	0	1	1	1	0	0	0	0	66	0
0	0	28	0	2	1	0	1	0	1	0	1	0	0	75	0
1	0	28	1	2	3	1	0	0	0	0	1	1	0	58	1
1	1	28	1	3	2	0	0	0	0	0	1	1	1	120	1
0		28	1	2	2	1	1	0	1	1	0	0	1	25	1
0		28	0	2	2	1	1	1	1	0	0	0	1	60	1
0		28	0	1	1	0	1	0	1	0	0	0	1	75	0
0		28	0	1	1	1	1	1	1	0	0	0	1	93	0
1		28	1	3	2	0	0	0	0	1	1	1	1	67	1
1		28	1	3	2	0	0	0	0	1	0	1	1	72	1
1		28	1	3	3	1	0	0	0	1	1	1	1	85	1
1		28	1	3	3	1	0	0	0	1	1	1	1	89	1
1		28	1	3	2	0	0	0	0	0	1	1	1	111	0
1		28	1	3	2	0	0	0	0	0	1	1	1	124	1
1		28	1	3	2	1	1	0	0	0	0	0	1	52	1
1		28	1	3	2	1	0	1	0	0	0	0	1	53	0
1		28	1	3	2	1	1	0	0	0	0	0	1	57	1
1		28	1	3	2	1	1	1	0	0	0	0	1	60	1
1		28	1	2	2	1	0	1	0	1	1	0	1	73	1
1		28	1	3	2	0	1	0	0	0	1	0	1	91	0
1		28	1	3	2	0	1	1	0	0	0	0	1	111	0
1		28	1	3	2	0	1	1	0	0	1	0	1	113	0
1		28	1	3	2	0	1	1	0	0	0	0	1	114	0
1		28	1	3	2	0	1	1	0	0	0	0	1	120	0
1		28	0	3	2	0	1	0	0	0	0	0	1	123	0
0		28	0	1	1	0	1	1	1	0	1	0	0	84	0
0		28	0	2	1	0	1	1	1	0	0	0	0	89	0
0		28	0	1	1	0	1	1	1	0	1	0	0	89	1
1		28	1	2	3	1	0	0	0	0	0	1	0	47	1
1		28	1	2	3	0	0	0	0	0	1	1	0	52	1
1		28	1	2	3	1	0	0	0	0	0	1	0	59	1
1		28	1	2	2	1	1	1	1	0	0	0	0	29	1
1		28	1	2	2	1	1	0	1	0	0	0	0	31	1
1		28	1	2	2	1	1	1	1	0	0	0	0	75	0
1		28	1	2	2	1	1	1	0	0	1	0	0	82	0
1		28	1	2	2	1	1	1	0	0	1	0	0	88	0
1		28	1	2	2	0	1	1	0	0	0	0	0	91	0
1		28	1	2	2	0	1	1	0	0	0	0	0	96	0
1		28	1	2	2	1	1	1	0	0	0	0	0	100	0
1		28	1	2	2	0	1	0	0	0	0	0	0	102	0
1		28	1	2	2	0	1	0	0	0	0	0	0	103	0
1		28	1	2	2	0	1	1	0	0	1	0	0	105	0
1		28	1	2	2	1	1	1	0	0	1	0	0	107	0
1		28	1	2	2	0	1	0	0	0	0	0	0	108	1
1		28	1	2	2	1	1	1	0	0	1	0	0	113	0
1		28	1	2	2	0	1	0	0	0	1	0	0	116	0
1		28	1	2	2	0	1	0	0	0	1	0	0	120	1
1		28	1	2	2	0	1	0	0	0	0	0	0	121	0
1		28	1	2	2	0	1	1	0	0	1	0	0	121	0
1		28	1	2	2	0	1	1	0	0	1	0	0	129	0
1	0	27	1	3	2	1	1	1	0	1	0	0	1	59	1
1	0	27	1	2	2	0	1	1	0	0	0	0	0	101	0
1	0	27	1	2	2	0	1	1	0	0	1	0	0	103	1
0	1	27	0	2	2	1	1	1	1	1	1	0	1	53	1
1	1	27	1	3	2	1	1	0	0	0	0	0	1	49	1
1	1	27	1	2	2	1	1	1	1	0	0	0	0	32	1
1	1	27	0	2	1	1	1	1	1	0	0	0	0	81	0
0		27	1	2	2	1	1	1	1	1	1	0	1	20	1
0		27	0	2	2	1	1	1	1	1	1	0	1	35	1
0		27	0	2	2	1	1	0	1	1	1	0	1	48	1
0		27	0	1	1	0	1	1	1	0	1	0	1	74	0
0		27	0	1	1	1	1	1	1	0	0	0	1	79	0
0		27	0	1	1	1	1	1	1	0	1	0	1	85	0
0		27	0	1	1	1	1	1	1	0	1	0	1	86	0
0		27	0	1	1	1	1	1	1	0	0	0	1	89	0
0		27	0	1	1	1	1	1	1	0	1	0	1	91	0
0		27	0	2	1	1	1	1	1	0	0	0	1	96	0
1		27	1	3	2	1	0	0	0	1	1	1	1	72	1
1		27	1	3	3	1	0	0	0	1	0	1	1	88	1
1		27	1	3	4	1	0	0	0	1	1	1	1	91	1
1		27	1	3	2	0	0	0	0	0	0	1	1	120	0
1		27	1	3	2	1	0	1	0	0	1	0	1	50	0
1		27	1	3	2	1	1	1	0	1	0	0	1	51	0
1		27	1	3	2	1	0	1	0	1	1	0	1	51	1
1		27	1	3	2	1	1	1	0	0	0	0	1	56	1
1		27	1	3	2	1	1	1	0	0	0	0	1	58	1
1		27	1	3	2	1	1	1	0	1	0	0	1	60	1
1		27	1	3	2	1	1	1	0	1	0	0	1	76	0
1		27	1	3	2	0	1	0	0	0	0	0	1	97	0
1		27	1	3	2	0	1	1	0	0	0	0	1	106	0
1		27	1	3	2	0	1	1	0	0	0	0	1	115	0
1		27	0	3	2	0	1	0	0	0	0	0	1	117	0
0		27	1	1	1	0	1	1	1	0	0	0	0	25	1
0		27	0	2	1	1	1	0	1	0	0	0	0	82	0
0		27	0	1	1	0	1	0	1	0	0	0	0	82	0
0		27	0	1	1	0	1	0	1	0	1	0	0	82	0
0		27	0	1	1	0	1	0	1	0	0	0	0	83	0
0		27	0	1	1	0	1	1	1	0	0	0	0	84	0
0		27	0	1	1	0	1	1	1	0	0	0	0	85	0
0		27	0	1	1	0	1	0	1	0	0	0	0	86	0
0		27	0	1	1	0	1	1	1	0	0	0	0	87	0
0		27	0	1	1	0	1	1	1	0	1	0	0	93	0
0		27	0	2	1	0	1	1	1	0	0	0	0	96	0
1		27	1	3	3	1	0	0	0	1	0	1	0	50	1
1		27	1	2	3	0	0	0	0	0	1	1	0	51	1
1		27	1	2	3	1	0	0	0	0	0	1	0	71	1
1		27	1	2	3	1	0	0	0	0	0	1	0	72	0
1		27	1	2	3	1	0	0	0	0	1	1	0	72	1
1		27	1	2	3	1	0	0	0	0	0	1	0	75	1
1		27	1	2	2	0	1	1	0	0	1	0	0	68	0
1		27	1	2	2	1	1	1	1	0	0	0	0	72	0
1		27	1	2	2	1	1	1	0	0	0	0	0	73	0
1		27	1	2	2	1	1	1	0	0	0	0	0	75	0
1		27	1	2	2	1	1	1	1	0	1	0	0	76	0
1		27	1	2	2	1	1	1	1	0	0	0	0	79	0
1		27	1	2	2	1	1	1	0	0	0	0	0	80	0
1		27	1	2	2	1	1	1	0	0	0	0	0	83	0
1		27	1	2	2	0	1	1	0	0	1	0	0	84	0
1		27	1	2	2	0	1	0	0	0	1	0	0	90	0
1		27	1	2	2	0	1	1	0	0	1	0	0	91	0
1		27	1	2	2	0	1	1	0	0	1	0	0	92	0
1		27	1	2	2	1	1	1	0	0	0	0	0	95	0
1		27	1	2	2	0	1	1	0	0	0	0	0	96	0
1		27	1	2	2	0	1	1	0	0	1	0	0	96	0
1		27	1	2	2	1	1	0	1	0	0	0	0	97	0
1		27	1	2	2	0	1	1	0	0	1	0	0	99	0
1		27	1	2	2	0	1	0	0	0	1	0	0	100	0
1		27	1	2	2	0	1	1	0	0	0	0	0	101	0
1		27	1	2	2	0	1	1	0	0	1	0	0	101	0
1		27	1	2	2	0	1	1	0	0	0	0	0	103	0
1		27	1	2	2	0	1	1	0	0	0	0	0	104	1
1		27	1	2	2	0	1	0	0	0	0	0	0	104	0
1		27	1	2	2	0	1	1	0	0	1	0	0	104	0
1		27	1	2	2	0	1	0	0	0	0	0	0	105	1
1		27	1	2	2	0	1	1	0	0	0	0	0	111	0
1		27	1	2	2	1	1	1	0	0	1	0	0	112	0
1		27	1	2	2	0	1	1	0	0	0	0	0	114	0
1		27	1	2	2	0	1	0	0	0	1	0	0	114	0
1		27	1	2	2	1	1	1	0	0	0	0	0	115	1
1		27	1	2	2	1	1	1	0	0	0	0	0	117	0
1		27	1	2	2	0	1	1	0	0	1	0	0	117	1
1		27	1	2	2	0	1	1	0	0	0	0	0	118	1
1		27	1	2	2	1	1	1	0	0	0	0	0	120	0
1		27	1	2	2	0	1	1	0	0	0	0	0	124	0
1	0	26	1	3	2	0	0	0	0	0	0	1	1	108	0
1	0	26	1	2	2	1	#NULL!	1	0	1	0	0	1	51	1
0	0	26	0	2	1	0	1	1	1	0	1	0	0	73	0
0	0	26	0	1	1	0	1	1	1	0	1	0	0	89	0
1	0	26	1	3	3	1	0	0	0	0	0	1	0	56	1
1	0	26	1	2	3	1	0	0	0	0	1	1	0	73	1
1	0	26	1	2	2	0	1	1	0	0	1	0	0	85	0
1	0	26	1	2	2	0	1	0	0	0	0	0	0	94	0
1	0	26	1	2	2	0	1	1	0	0	0	0	0	101	1
0	1	26	1	2	2	1	1	1	1	1	0	0	1	24	1
1	1	26	0	2	2	1	1	0	1	0	0	0	1	42	0
0		26	1	2	2	1	1	0	1	1	0	0	1	23	1
0		26	0	2	2	1	1	1	1	1	0	0	1	39	1
0		26	0	2	2	1	1	0	1	1	1	0	1	55	1
0		26	0	1	1	0	1	1	1	0	0	0	1	81	0
0		26	0	1	1	1	1	0	1	0	0	0	1	82	0
0		26	0	1	1	1	1	0	1	0	0	0	1	83	0
0		26	0	1	1	0	1	1	1	0	0	0	1	83	0
0		26	0	1	1	1	1	1	1	0	0	0	1	94	0
1		26	1	3	2	0	0	0	0	1	1	1	1	63	1
1		26	1	3	2	0	0	0	0	1	0	1	1	64	1
1		26	1	3	2	0	0	0	0	1	0	1	1	66	1
1		26	1	3	2	0	0	0	0	1	0	1	1	73	1
1		26	1	3	3	1	0	0	0	1	0	1	1	74	1
1		26	1	3	3	1	0	0	0	1	1	1	1	84	1
1		26	1	3	2	0	0	0	0	1	0	1	1	86	1
1		26	1	3	4	1	0	0	0	1	0	1	1	92	0
1		26	1	3	2	0	0	0	0	1	1	1	1	93	1
1		26	1	3	2	0	0	0	0	0	0	1	1	106	0
1		26	1	3	2	0	0	0	0	0	0	1	1	127	0
1		26	0	2	2	1	1	0	1	0	0	0	1	38	1
1		26	1	3	2	1	1	1	0	0	0	0	1	46	1
1		26	1	3	2	1	1	0	0	0	0	0	1	48	1
1		26	1	2	2	1	1	0	0	1	0	0	1	49	1
1		26	1	3	2	1	0	1	0	0	1	0	1	55	1
1		26	1	3	2	1	0	1	0	1	0	0	1	59	1
1		26	1	3	2	1	1	0	0	1	0	0	1	71	1
1		26	1	2	2	1	0	1	0	1	0	0	1	72	1
1		26	0	3	2	0	1	0	0	0	1	0	1	116	1
0		26	0	2	1	0	1	1	1	0	0	0	0	70	0
0		26	0	2	1	0	1	1	1	0	0	0	0	77	0
0		26	0	1	1	0	1	1	1	0	1	0	0	81	0
0		26	0	1	1	0	1	0	1	0	0	0	0	82	0
0		26	0	2	1	1	1	1	1	0	0	0	0	83	0
0		26	0	1	1	0	1	0	1	0	1	0	0	84	0
0		26	0	1	1	0	1	0	1	0	1	0	0	85	1
0		26	0	1	1	0	1	1	1	0	0	0	0	88	0
0		26	0	2	1	0	1	1	1	0	1	0	0	90	0
0		26	0	1	1	0	1	1	1	0	0	0	0	90	0
0		26	0	1	1	0	1	0	1	0	1	0	0	90	0
0		26	0	2	1	0	1	1	1	0	0	0	0	94	1
0		26	0	2	1	0	1	1	1	0	1	0	0	95	0
0		26	0	2	1	1	1	1	1	0	1	0	0	98	0
0		26	0	1	1	0	1	1	1	0	0	0	0	98	0
1		26	1	2	3	1	0	0	0	0	1	1	0	48	1
1		26	1	3	4	0	0	0	0	0	0	1	0	58	1
1		26	1	2	3	1	0	0	0	0	1	1	0	72	1
1		26	1	3	3	1	0	0	0	1	0	1	0	74	1
1		26	1	2	2	0	0	0	0	0	0	1	0	74	0
1		26	1	2	2	1	1	1	0	0	0	0	0	68	0
1		26	1	2	2	1	1	1	1	0	0	0	0	71	0
1		26	1	2	2	0	1	1	0	0	0	0	0	72	0
1		26	1	2	2	1	1	1	1	0	0	0	0	75	0
1		26	1	2	2	1	1	1	1	0	0	0	0	76	0
1		26	1	2	2	0	1	1	0	0	1	0	0	77	0
1		26	1	2	2	1	1	1	1	0	0	0	0	78	0
1		26	1	2	2	1	1	1	1	0	1	0	0	79	0
1		26	1	2	2	1	1	1	0	0	1	0	0	79	0
1		26	1	2	2	1	1	1	1	0	0	0	0	81	0
1		26	1	2	2	1	1	1	0	0	1	0	0	81	1
1		26	1	2	2	0	1	1	0	0	0	0	0	84	0
1		26	1	2	2	1	1	0	0	0	1	0	0	85	0
1		26	1	2	2	1	1	0	0	0	0	0	0	87	0
1		26	1	2	2	0	1	1	0	0	1	0	0	88	0
1		26	1	2	2	1	1	1	1	0	1	0	0	89	0
1		26	1	2	2	1	1	1	0	0	1	0	0	89	0
1		26	1	2	2	0	1	0	0	0	1	0	0	91	0
1		26	1	2	2	1	1	1	1	0	0	0	0	92	0
1		26	1	2	2	1	1	0	0	0	1	0	0	92	0
1		26	1	2	2	1	1	1	1	0	1	0	0	93	0
1		26	1	2	2	1	1	1	0	0	1	0	0	93	0
1		26	1	2	2	1	1	1	0	0	1	0	0	93	0
1		26	1	2	2	1	1	1	0	0	1	0	0	94	0
1		26	1	2	2	0	1	1	0	0	0	0	0	94	0
1		26	1	2	2	0	1	1	0	0	1	0	0	95	0
1		26	1	2	2	1	1	1	0	0	1	0	0	97	0
1		26	1	2	2	0	1	1	0	0	0	0	0	97	0
1		26	1	2	2	0	1	0	0	0	1	0	0	97	1
1		26	1	2	2	1	1	1	0	0	0	0	0	98	0
1		26	1	2	2	1	1	1	0	0	1	0	0	98	1
1		26	1	2	2	0	1	0	0	0	0	0	0	98	0
1		26	1	2	2	0	1	1	0	0	1	0	0	98	0
1		26	1	2	2	0	1	1	0	0	1	0	0	98	0
1		26	1	2	2	0	1	1	0	0	0	0	0	100	0
1		26	1	2	2	0	1	0	0	0	0	0	0	100	0
1		26	1	2	2	0	1	1	0	0	1	0	0	101	0
1		26	1	2	2	1	1	0	0	0	1	0	0	102	0
1		26	1	2	2	0	1	0	0	0	1	0	0	102	0
1		26	1	2	2	1	1	1	0	0	0	0	0	103	0
1		26	1	2	2	1	1	0	0	0	0	0	0	104	1
1		26	1	2	2	1	1	1	0	0	1	0	0	104	0
1		26	1	2	2	0	1	0	0	0	1	0	0	104	0
1		26	1	2	2	0	1	1	0	0	0	0	0	105	0
1		26	1	2	2	1	1	0	0	0	1	0	0	106	0
1		26	1	2	2	0	1	1	0	0	0	0	0	106	0
1		26	1	2	2	0	1	1	0	0	0	0	0	106	1
1		26	1	2	2	0	1	1	0	0	0	0	0	109	0
1		26	1	2	2	1	1	1	0	0	1	0	0	110	0
1		26	1	2	2	0	1	1	0	0	1	0	0	110	0
1		26	1	2	2	0	1	0	0	0	1	0	0	110	0
1		26	1	2	2	0	1	1	0	0	1	0	0	113	0
1		26	1	2	2	1	1	1	0	0	0	0	0	114	1
1		26	1	2	2	0	1	1	0	0	0	0	0	114	0
1		26	1	2	2	0	1	1	0	0	1	0	0	114	0
1		26	1	2	2	0	1	1	0	0	1	0	0	119	0
1		26	1	2	2	0	1	1	0	0	1	0	0	119	0
1		26	1	2	2	0	1	1	0	0	0	0	0	123	0
1		26	1	2	2	0	1	1	0	0	1	0	0	123	0
1		26	1	2	2	1	1	1	0	0	1	0	0	124	0
0	0	25	0	2	2	1	1	1	1	1	0	0	1	49	0
0	0	25	0	2	2	1	1	0	1	1	1	0	1	51	1
0	0	25	0	1	1	0	1	0	1	0	1	0	1	74	0
1	0	25	1	3	3	1	0	0	0	1	0	1	1	78	1
1	0	25	1	3	2	0	0	0	0	1	0	1	1	84	1
1	0	25	0	3	2	0	0	0	0	0	1	1	1	103	0
1	0	25	1	3	2	1	0	1	0	1	0	0	1	54	1
1	0	25	1	3	2	0	0	1	0	1	1	0	1	56	1
1	0	25	1	2	2	1	0	1	0	1	0	0	1	58	1
1	0	25	1	3	2	1	1	0	0	1	1	0	1	60	1
0	0	25	0	2	1	0	1	1	1	0	0	0	0	71	0
1	0	25	1	3	4	1	0	0	0	1	0	1	0	51	1
1	0	25	1	2	3	1	0	0	0	0	0	1	0	58	1
1	0	25	1	2	2	0	1	1	0	0	0	0	0	88	0
1	0	25	1	2	2	1	1	1	0	0	0	0	0	91	0
1	0	25	1	2	2	0	1	1	0	0	0	0	0	91	1
1	0	25	1	2	2	0	1	1	0	0	0	0	0	116	0
0	1	25	0	2	2	1	1	1	1	1	0	0	1	37	0
1	1	25	0	2	2	1	1	0	1	0	0	0	1	43	1
0	1	25	1	2	2	1	1	1	1	0	1	0	0	27	1
1	1	25	1	2	2	1	1	1	0	0	0	0	0	105	0
0		25	0	2	2	1	1	1	1	1	0	0	1	31	1
0		25	0	2	2	1	1	1	1	1	0	0	1	33	1
0		25	1	2	2	1	1	1	1	0	1	0	1	36	1
0		25	0	1	1	0	1	1	1	0	1	0	1	72	0
0		25	0	1	1	1	1	0	1	0	1	0	1	76	0
0		25	0	1	1	0	1	1	1	0	0	0	1	76	0
0		25	0	1	1	0	1	0	1	0	0	0	1	82	0
0		25	0	1	1	0	1	0	1	0	1	0	1	85	0
0		25	0	1	1	0	1	1	1	0	0	0	1	99	0
1		25	1	3	2	0	0	0	0	1	0	1	1	62	1
1		25	1	3	2	0	0	0	0	1	1	1	1	62	0
1		25	1	3	2	0	0	0	0	1	1	1	1	68	1
1		25	1	3	4	0	0	0	0	1	0	1	1	70	1
1		25	1	3	2	1	0	0	0	1	1	1	1	73	1
1		25	1	3	2	0	0	0	0	1	1	1	1	74	1
1		25	1	3	3	1	0	0	0	1	1	1	1	75	1
1		25	1	3	2	0	0	0	0	1	0	1	1	75	0
1		25	1	3	2	0	0	0	0	1	1	1	1	77	1
1		25	1	3	3	1	0	0	0	1	1	1	1	79	1
1		25	1	3	3	1	0	0	0	1	1	1	1	86	0
1		25	1	3	3	1	0	0	0	1	0	1	1	87	1
1		25	1	3	2	0	0	0	0	1	1	1	1	92	1
1		25	1	3	2	0	0	0	0	0	1	1	1	109	1
1		25	1	3	2	0	0	0	0	0	1	1	1	110	0
1		25	1	3	2	0	0	0	0	0	0	1	1	113	1
1		25	1	3	2	0	0	0	0	0	1	1	1	118	0
1		25	1	3	2	0	0	0	0	0	0	1	1	121	1
1		25	1	3	2	0	0	0	0	0	0	1	1	122	0
1		25	1	3	2	0	0	0	0	0	0	1	1	124	0
1		25	1	3	2	0	0	0	0	0	0	1	1	127	1
1		25	1	3	2	0	0	0	0	0	0	1	1	128	0
1		25	1	3	2	0	0	0	0	0	0	1	1	135	0
1		25	1	3	2	0	0	0	0	0	1	1	1	136	0
1		25	1	3	2	1	1	1	0	1	1	0	1	46	1
1		25	1	3	2	1	1	1	0	1	0	0	1	49	0
1		25	1	3	2	1	1	1	0	1	1	0	1	49	1
1		25	1	2	2	1	1	0	0	1	0	0	1	50	1
1		25	1	3	2	1	0	1	0	0	0	0	1	51	1
1		25	1	3	2	1	0	1	0	1	1	0	1	52	1
1		25	1	3	2	1	1	1	0	0	0	0	1	54	1
1		25	1	3	2	1	0	1	0	1	0	0	1	55	1
1		25	1	3	2	1	1	1	0	0	1	0	1	55	1
1		25	1	3	2	1	1	1	0	1	0	0	1	56	1
1		25	1	3	2	1	1	1	0	1	0	0	1	57	1
1		25	1	3	2	0	0	1	0	1	1	0	1	57	1
1		25	1	3	2	1	1	0	0	1	1	0	1	60	1
1		25	1	3	2	1	0	1	0	0	1	0	1	71	1
1		25	1	3	2	1	0	1	0	0	0	0	1	72	1
1		25	1	3	2	1	1	0	0	0	0	0	1	74	1
1		25	1	3	2	1	1	1	0	0	0	0	1	74	1
1		25	1	3	2	0	1	1	0	0	0	0	1	102	1
1		25	1	3	2	0	1	1	0	0	0	0	1	103	0
1		25	0	3	2	0	1	0	0	0	1	0	1	122	0
0		25	1	1	1	0	1	1	1	0	1	0	0	26	0
0		25	0	2	1	0	1	1	1	0	0	0	0	68	0
0		25	0	2	1	0	1	1	1	0	0	0	0	69	0
0		25	0	2	1	0	1	1	1	0	1	0	0	71	0
0		25	0	2	1	0	1	1	1	0	0	0	0	73	0
0		25	0	2	1	0	1	1	1	0	1	0	0	76	0
0		25	0	2	1	0	1	1	1	0	1	0	0	87	0
0		25	0	1	1	0	1	1	1	0	0	0	0	88	0
0		25	0	1	1	0	1	1	1	0	1	0	0	88	0
0		25	0	1	1	0	1	1	1	0	0	0	0	91	0
0		25	0	1	1	0	1	1	1	0	1	0	0	92	0
0		25	0	1	1	0	1	1	1	0	1	0	0	94	0
0		25	0	1	1	0	1	1	1	0	0	0	0	95	0
0		25	0	2	1	0	1	1	1	0	1	0	0	97	0
0		25	0	1	1	0	1	1	1	0	1	0	0	98	0
1		25	1	2	3	1	0	0	0	0	0	1	0	48	1
1		25	1	2	3	1	0	0	0	0	0	1	0	49	1
1		25	1	2	3	1	0	0	0	0	0	1	0	50	1
1		25	1	3	3	1	0	0	0	0	1	1	0	57	1
1		25	1	2	3	1	0	0	0	0	0	1	0	57	0
1		25	1	2	3	1	0	0	0	0	0	1	0	59	1
1		25	1	3	3	1	0	0	0	1	0	1	0	71	1
1		25	1	3	3	1	0	0	0	1	1	1	0	73	1
1		25	1	2	3	1	0	0	0	0	0	1	0	73	0
1		25	1	2	3	1	0	0	0	0	1	1	0	74	1
1		25	1	3	4	0	0	0	0	0	0	1	0	76	1
1		25	1	2	2	1	1	1	1	0	0	0	0	28	1
1		25	1	2	2	1	1	1	1	0	1	0	0	30	1
1		25	1	2	2	1	1	1	1	0	0	0	0	70	0
1		25	1	2	2	1	1	0	1	0	1	0	0	70	1
1		25	1	2	2	1	1	1	1	0	1	0	0	70	0
1		25	1	2	2	1	1	1	0	0	0	0	0	71	0
1		25	1	2	2	1	1	1	0	0	0	0	0	72	0
1		25	1	2	2	1	1	0	1	0	1	0	0	74	0
1		25	1	2	2	1	1	0	0	0	0	0	0	74	0
1		25	1	2	2	1	1	1	0	0	1	0	0	76	0
1		25	1	2	2	0	1	0	0	0	0	0	0	78	0
1		25	0	2	1	1	1	1	1	0	1	0	0	78	0
1		25	1	2	2	0	1	1	0	0	1	0	0	80	0
1		25	0	2	1	1	1	1	1	0	0	0	0	80	1
1		25	1	2	2	1	1	1	1	0	1	0	0	82	0
1		25	1	2	2	1	1	1	1	0	1	0	0	82	0
1		25	1	2	2	0	1	1	0	0	1	0	0	82	0
1		25	0	2	1	1	1	1	1	0	0	0	0	84	0
1		25	1	2	2	0	1	1	0	0	0	0	0	86	0
1		25	1	2	2	0	1	1	0	0	1	0	0	87	0
1		25	1	2	2	1	1	1	0	0	0	0	0	88	0
1		25	1	2	2	0	1	1	0	0	0	0	0	89	0
1		25	0	1	1	0	1	1	1	0	0	0	0	89	0
1		25	1	2	2	1	1	1	0	0	0	0	0	90	0
1		25	0	2	1	1	1	1	1	0	1	0	0	92	1
1		25	1	2	2	0	1	1	0	0	1	0	0	93	0
1		25	1	2	2	0	1	1	0	0	1	0	0	93	0
1		25	1	2	2	0	1	1	0	0	0	0	0	97	0
1		25	1	2	2	0	1	1	0	0	1	0	0	97	0
1		25	1	2	2	1	1	1	1	0	1	0	0	99	0
1		25	1	2	2	0	1	0	0	0	1	0	0	99	1
1		25	1	2	2	1	1	1	0	0	0	0	0	100	0
1		25	0	2	2	1	1	1	0	0	1	0	0	100	0
1		25	1	2	2	0	1	0	0	0	0	0	0	100	1
1		25	1	2	2	0	1	1	0	0	1	0	0	100	0
1		25	1	2	2	1	1	0	0	0	0	0	0	101	0
1		25	1	2	2	0	1	1	0	0	0	0	0	101	0
1		25	1	2	2	1	1	1	0	0	1	0	0	102	0
1		25	1	2	2	0	1	1	0	0	0	0	0	102	0
1		25	1	2	2	0	1	0	0	0	0	0	0	103	0
1		25	1	2	2	0	1	1	0	0	0	0	0	103	0
1		25	1	2	2	0	1	1	0	0	1	0	0	103	0
1		25	1	2	2	1	1	1	0	0	0	0	0	105	1
1		25	1	2	2	1	1	1	0	0	1	0	0	105	0
1		25	1	2	2	0	1	1	0	0	0	0	0	105	0
1		25	1	2	2	0	1	1	0	0	1	0	0	105	1
1		25	1	2	2	0	1	1	0	0	0	0	0	106	0
1		25	1	2	2	0	1	1	0	0	1	0	0	106	0
1		25	1	2	2	0	1	1	0	0	1	0	0	106	0
1		25	1	2	2	1	1	1	0	0	0	0	0	107	0
1		25	1	2	2	0	1	0	0	0	0	0	0	107	0
1		25	1	2	2	0	1	1	0	0	0	0	0	108	0
1		25	1	2	2	0	1	1	0	0	1	0	0	109	0
1		25	1	2	2	0	1	1	0	0	0	0	0	110	0
1		25	1	2	2	1	1	0	0	0	0	0	0	111	0
1		25	1	2	2	0	1	1	0	0	0	0	0	111	0
1		25	1	2	2	0	1	1	0	0	1	0	0	111	0
1		25	1	2	2	0	1	0	0	0	1	0	0	111	0
1		25	1	2	2	1	1	0	0	0	0	0	0	112	0
1		25	1	2	2	0	1	1	0	0	0	0	0	112	0
1		25	1	2	2	0	1	1	0	0	1	0	0	116	0
1		25	1	2	2	1	1	1	0	0	1	0	0	118	0
1		25	1	2	2	1	1	1	0	0	1	0	0	123	0
1		25	1	2	2	0	1	1	0	0	1	0	0	123	1
1		25	1	2	2	0	1	1	0	0	0	0	0	124	0
1		25	1	2	2	1	1	1	0	0	0	0	0	125	1
1		25	1	2	2	0	1	0	0	0	0	0	0	133	0
1		25	1	2	2	0	1	1	0	0	0	0	0	134	0
0	0	24	0	2	2	1	1	1	1	1	0	0	1	36	1
0	0	24	0	2	2	1	1	0	1	1	1	0	1	45	0
1	0	24	1	3	3	1	0	0	0	1	0	1	1	76	1
1	0	24	1	3	2	0	0	0	0	1	0	1	1	83	1
1	0	24	1	3	2	1	1	1	0	0	0	0	1	51	1
1	0	24	1	3	2	1	0	1	0	0	1	0	1	56	1
1	0	24	1	3	2	0	0	1	0	1	1	0	1	58	1
0	0	24	1	1	1	0	1	1	1	0	0	0	0	35	1
0	0	24	0	2	1	0	1	1	1	0	0	0	0	83	0
1	0	24	1	3	3	1	0	0	0	1	1	1	0	55	1
1	0	24	1	2	2	0	1	1	0	0	0	0	0	69	0
1	0	24	1	2	2	0	1	1	0	0	0	0	0	104	0
1	1	24	1	3	2	0	0	0	0	0	0	1	1	136	1
1	1	24	0	2	2	1	1	1	1	0	1	0	1	40	1
1	1	24	1	3	2	1	1	0	0	0	1	0	1	47	1
1	1	24	1	3	2	1	0	1	0	1	1	0	1	49	1
1	1	24	1	2	2	0	1	0	0	0	1	0	0	113	0
0		24	1	2	2	1	1	1	1	1	0	0	1	27	0
0		24	1	2	2	1	1	1	1	1	1	0	1	28	1
0		24	1	2	2	1	1	1	1	1	1	0	1	30	0
0		24	0	2	2	1	1	1	1	1	1	0	1	40	1
0		24	0	2	2	1	1	1	1	1	0	0	1	41	0
0		24	0	2	2	1	1	0	1	1	0	0	1	42	1
0		24	0	2	2	1	1	0	1	1	1	0	1	46	1
0		24	0	2	2	1	1	1	1	1	1	0	1	54	0
0		24	0	2	2	1	1	0	1	0	1	0	1	60	1
0		24	0	1	1	0	1	1	1	0	0	0	1	71	0
0		24	0	1	1	0	1	0	1	0	0	0	1	72	0
0		24	0	1	1	1	1	0	1	0	1	0	1	75	0
0		24	0	1	1	0	1	1	1	0	1	0	1	78	0
0		24	0	2	1	1	1	1	1	0	0	0	1	99	0
1		24	1	3	2	0	0	0	0	1	0	1	1	64	1
1		24	1	3	2	0	0	0	0	1	1	1	1	65	0
1		24	1	3	2	0	0	0	0	1	0	1	1	67	1
1		24	1	3	4	0	0	0	0	1	0	1	1	69	1
1		24	1	3	2	0	0	0	0	1	0	1	1	76	1
1		24	1	3	3	1	0	0	0	1	0	1	1	82	1
1		24	1	3	2	0	0	0	0	1	0	1	1	85	1
1		24	1	3	2	0	0	0	0	1	0	1	1	88	1
1		24	1	3	2	0	0	0	0	1	1	1	1	89	1
1		24	1	3	3	1	0	0	0	1	1	1	1	90	1
1		24	1	3	2	0	0	0	0	1	0	1	1	90	1
1		24	1	3	4	1	0	0	0	1	0	1	1	93	1
1		24	1	3	2	0	0	0	0	0	0	1	1	116	1
1		24	1	3	2	0	0	0	0	0	1	1	1	119	1
1		24	1	3	2	0	0	0	0	0	0	1	1	129	1
1		24	1	3	2	0	0	0	0	0	1	1	1	131	0
1		24	1	3	2	0	0	0	0	0	1	1	1	132	0
1		24	1	3	2	0	0	0	0	0	0	1	1	133	1
1		24	0	2	2	1	1	1	1	0	1	0	1	44	1
1		24	0	2	2	1	1	1	1	0	0	0	1	45	1
1		24	1	3	2	1	1	1	0	1	0	0	1	47	1
1		24	1	3	2	1	1	0	0	0	0	0	1	50	1
1		24	1	3	2	1	0	1	0	1	1	0	1	51	1
1		24	1	3	2	1	0	1	0	0	1	0	1	52	1
1		24	1	3	2	1	0	1	0	1	0	0	1	53	1
1		24	1	2	2	1	1	0	0	1	1	0	1	55	1
1		24	1	2	2	1	0	1	0	1	0	0	1	56	1
1		24	1	2	2	1	0	1	0	1	0	0	1	59	1
1		24	1	2	2	1	0	1	0	1	1	0	1	60	1
1		24	1	3	2	1	0	1	0	1	1	0	1	72	1
1		24	1	3	2	1	1	1	0	1	0	0	1	73	1
1		24	1	3	2	1	0	1	0	1	1	0	1	73	1
1		24	1	2	2	1	0	1	0	1	0	0	1	73	1
1		24	1	3	2	1	1	0	0	1	0	0	1	75	1
1		24	1	3	2	1	1	1	0	0	1	0	1	75	0
1		24	1	3	2	0	0	1	0	1	0	0	1	75	1
1		24	1	3	2	1	1	0	0	0	0	0	1	76	1
1		24	1	3	2	0	1	1	0	0	0	0	1	93	0
1		24	1	3	2	0	1	0	0	0	0	0	1	96	0
1		24	1	3	2	0	1	0	0	0	1	0	1	101	0
1		24	1	3	2	0	1	1	0	0	0	0	1	109	0
1		24	1	3	2	0	1	1	0	0	1	0	1	118	1
1		24	0	3	2	0	1	0	0	0	1	0	1	120	0
1		24	1	3	2	0	1	1	0	0	0	0	1	124	0
0		24	0	2	1	0	1	0	1	0	0	0	0	67	0
0		24	0	2	1	0	1	1	1	0	0	0	0	74	0
0		24	0	2	1	0	1	0	1	0	0	0	0	75	0
0		24	0	2	1	0	1	1	1	0	1	0	0	78	0
0		24	0	1	1	0	1	1	1	0	0	0	0	82	0
0		24	0	1	1	0	1	1	1	0	1	0	0	82	0
0		24	0	1	1	0	1	1	1	0	1	0	0	83	0
0		24	0	1	1	0	1	1	1	0	0	0	0	86	0
0		24	0	1	1	0	1	1	1	0	1	0	0	87	0
0		24	0	1	1	0	1	1	1	0	0	0	0	88	0
0		24	0	2	1	0	1	1	1	0	1	0	0	89	0
0		24	0	1	1	0	1	1	1	0	0	0	0	92	0
0		24	0	1	1	0	1	1	1	0	0	0	0	94	0
0		24	0	1	1	0	1	1	1	0	0	0	0	95	0
0		24	0	1	1	0	1	1	1	0	1	0	0	95	0
0		24	0	1	1	0	1	0	1	0	0	0	0	96	0
0		24	0	1	1	0	1	0	1	0	0	0	0	97	0
1		24	1	2	3	1	0	0	0	0	0	1	0	51	1
1		24	1	3	4	1	0	0	0	1	1	1	0	52	1
1		24	1	3	3	1	0	0	0	1	0	1	0	52	1
1		24	1	3	3	1	0	0	0	1	0	1	0	53	0
1		24	1	2	3	1	0	0	0	0	1	1	0	53	1
1		24	1	3	3	1	0	0	0	1	1	1	0	54	1
1		24	1	2	2	0	0	0	0	0	0	1	0	55	1
1		24	1	3	3	1	0	0	0	1	1	1	0	56	1
1		24	1	2	3	1	0	0	0	0	0	1	0	56	1
1		24	1	2	2	0	0	0	0	0	0	1	0	56	1
1		24	1	3	3	1	0	0	0	1	0	1	0	57	1
1		24	1	2	3	1	0	0	0	0	1	1	0	57	1
1		24	1	2	2	0	0	0	0	0	1	1	0	58	1
1		24	1	3	3	1	0	0	0	1	1	1	0	59	1
1		24	1	3	3	1	0	0	0	1	0	1	0	72	1
1		24	1	2	2	0	0	0	0	0	1	1	0	75	0
1		24	1	2	2	0	0	0	0	0	0	1	0	76	0
1		24	1	2	2	1	1	1	1	0	0	0	0	67	0
1		24	1	2	2	1	1	1	1	0	1	0	0	68	0
1		24	1	2	2	0	1	1	0	0	0	0	0	69	0
1		24	1	2	2	1	1	1	1	0	0	0	0	70	0
1		24	1	2	2	1	1	1	1	0	1	0	0	71	0
1		24	1	2	2	1	1	1	1	0	0	0	0	72	0
1		24	1	2	2	1	1	0	1	0	0	0	0	73	0
1		24	1	2	2	1	1	0	1	0	0	0	0	73	0
1		24	1	2	2	1	1	1	1	0	1	0	0	73	0
1		24	1	2	2	0	1	1	0	0	0	0	0	73	0
1		24	1	2	2	0	1	0	0	0	0	0	0	73	0
1		24	1	2	2	1	1	1	1	0	1	0	0	74	0
1		24	1	2	2	1	1	1	0	0	1	0	0	76	0
1		24	1	2	2	1	1	1	1	0	0	0	0	77	0
1		24	1	2	2	1	1	1	1	0	0	0	0	78	0
1		24	1	2	2	1	1	1	0	0	0	0	0	78	1
1		24	1	2	2	1	1	1	1	0	1	0	0	80	0
1		24	1	2	2	0	1	1	0	0	0	0	0	81	0
1		24	1	2	2	1	1	1	0	0	1	0	0	82	0
1		24	1	2	1	1	1	1	1	0	0	0	0	82	1
1		24	0	2	1	1	1	0	1	0	1	0	0	82	0
1		24	1	2	2	0	1	1	0	0	0	0	0	83	0
1		24	1	2	2	1	1	1	1	0	0	0	0	84	0
1		24	1	2	2	1	1	1	0	0	1	0	0	84	1
1		24	1	2	2	1	1	1	0	0	0	0	0	85	0
1		24	1	2	2	0	1	1	0	0	0	0	0	86	1
1		24	0	2	1	1	1	1	1	0	0	0	0	86	0
1		24	1	2	2	1	1	1	1	0	0	0	0	87	0
1		24	0	2	1	1	1	1	1	0	1	0	0	87	0
1		24	0	2	1	1	1	1	1	0	0	0	0	89	0
1		24	1	2	2	1	1	1	0	0	1	0	0	90	0
1		24	0	2	1	1	1	1	1	0	1	0	0	90	1
1		24	1	2	2	1	1	1	1	0	1	0	0	91	0
1		24	1	2	2	1	1	1	0	0	1	0	0	91	1
1		24	0	2	1	1	1	1	1	0	0	0	0	91	0
1		24	1	2	2	1	1	1	0	0	0	0	0	92	0
1		24	1	2	2	1	1	1	0	0	0	0	0	92	0
1		24	1	2	2	1	1	1	0	0	1	0	0	93	0
1		24	1	2	2	0	1	1	0	0	0	0	0	93	0
1		24	1	2	2	1	1	1	1	0	1	0	0	94	1
1		24	1	2	2	1	1	1	0	0	0	0	0	94	0
1		24	1	2	2	0	1	1	0	0	1	0	0	94	0
1		24	1	2	2	0	1	1	0	0	1	0	0	95	0
1		24	1	2	2	1	1	1	0	0	1	0	0	96	0
1		24	1	2	2	1	1	1	0	0	0	0	0	97	0
1		24	1	2	2	0	1	1	0	0	1	0	0	97	0
1		24	1	2	2	0	1	1	0	0	1	0	0	99	0
1		24	1	2	2	1	1	1	0	0	1	0	0	100	0
1		24	1	2	2	0	1	0	0	0	0	0	0	100	0
1		24	1	2	2	1	1	1	0	0	1	0	0	101	0
1		24	1	2	2	0	1	1	0	0	1	0	0	101	0
1		24	1	2	2	0	1	0	0	0	1	0	0	101	0
1		24	1	2	2	1	1	1	0	0	0	0	0	102	0
1		24	1	2	2	1	1	0	0	0	1	0	0	102	0
1		24	1	2	2	0	1	1	0	0	0	0	0	102	0
1		24	1	2	2	0	1	1	0	0	1	0	0	102	0
1		24	1	2	2	1	1	1	0	0	1	0	0	103	0
1		24	1	2	2	0	1	0	0	0	0	0	0	103	0
1		24	1	2	2	0	1	1	0	0	0	0	0	105	0
1		24	1	2	2	0	1	0	0	0	1	0	0	105	0
1		24	1	2	2	0	1	1	0	0	1	0	0	105	0
1		24	1	2	2	1	1	1	0	0	0	0	0	106	0
1		24	1	2	2	1	1	1	0	0	1	0	0	106	0
1		24	1	2	2	1	1	1	0	0	1	0	0	106	1
1		24	1	2	2	0	1	0	0	0	0	0	0	107	1
1		24	1	2	2	0	1	0	0	0	0	0	0	107	0
1		24	1	2	2	0	1	1	0	0	1	0	0	107	0
1		24	1	2	2	0	1	0	0	0	1	0	0	107	0
1		24	1	2	2	1	1	1	0	0	0	0	0	108	1
1		24	1	2	2	1	1	1	0	0	0	0	0	108	0
1		24	1	2	2	1	1	1	0	0	1	0	0	108	0
1		24	1	2	2	0	1	0	0	0	0	0	0	108	0
1		24	1	2	2	0	1	0	0	0	1	0	0	108	1
1		24	1	2	2	1	1	1	0	0	0	0	0	109	0
1		24	1	2	2	1	1	1	0	0	0	0	0	109	1
1		24	1	2	2	1	1	1	0	0	1	0	0	109	0
1		24	1	2	2	0	1	1	0	0	1	0	0	109	0
1		24	1	2	2	0	1	0	0	0	1	0	0	109	0
1		24	1	2	2	1	1	0	0	0	0	0	0	110	1
1		24	1	2	2	0	1	0	0	0	0	0	0	110	0
1		24	1	2	2	1	1	0	0	0	1	0	0	111	0
1		24	1	2	2	0	1	1	0	0	0	0	0	111	1
1		24	1	2	2	0	1	1	0	0	1	0	0	111	0
1		24	1	2	2	0	1	1	0	0	0	0	0	112	0
1		24	1	2	2	0	1	0	0	0	0	0	0	112	1
1		24	1	2	2	0	1	1	0	0	0	0	0	112	0
1		24	1	2	2	1	1	1	0	0	1	0	0	113	0
1		24	1	2	2	0	1	0	0	0	0	0	0	113	0
1		24	1	2	2	1	1	1	0	0	1	0	0	114	0
1		24	1	2	2	0	1	1	0	0	0	0	0	114	0
1		24	1	2	2	1	1	0	0	0	0	0	0	115	0
1		24	1	2	2	0	1	1	0	0	1	0	0	115	0
1		24	1	2	2	0	1	1	0	0	1	0	0	117	0
1		24	1	2	2	1	1	0	0	0	1	0	0	119	0
1		24	1	2	2	1	1	0	0	0	1	0	0	121	1
1		24	1	2	2	0	1	1	0	0	0	0	0	122	0
1		24	1	2	2	0	1	1	0	0	1	0	0	122	0
1		24	1	2	2	1	1	0	0	0	1	0	0	125	0
1		24	1	2	2	0	1	1	0	0	0	0	0	125	0
1		24	1	2	2	0	1	1	0	0	1	0	0	127	0
1		24	1	2	2	0	1	0	0	0	0	0	0	132	1
0	0	23	1	2	2	1	1	0	1	1	0	0	1	35	0
0	0	23	0	2	2	1	1	0	1	1	1	0	1	52	0
0	0	23	0	2	1	0	1	0	1	0	1	0	0	68	0
1	0	23	1	2	3	1	0	0	0	0	0	1	0	53	1
1	0	23	1	3	3	1	0	0	0	1	0	1	0	54	1
1	0	23	1	2	2	1	1	0	1	0	0	0	0	81	0
0	1	23	1	2	2	1	1	1	1	1	0	0	1	21	1
1	1	23	1	2	3	1	0	0	0	0	1	1	0	52	1
0		23	1	2	2	1	1	1	1	1	1	0	1	29	1
0		23	1	2	2	1	1	1	1	0	1	0	1	37	1
0		23	0	2	2	1	1	1	1	1	1	0	1	38	1
0		23	0	1	1	0	1	1	1	0	1	0	1	71	0
0		23	0	1	1	0	1	1	1	0	1	0	1	77	0
0		23	0	1	1	0	1	0	1	0	0	0	1	79	0
0		23	0	1	1	1	1	1	1	0	0	0	1	80	0
0		23	0	1	1	1	1	0	1	0	1	0	1	84	0
0		23	0	1	1	0	1	1	1	0	0	0	1	86	0
0		23	0	1	1	1	1	1	1	0	0	0	1	92	0
0		23	0	2	1	1	1	0	1	0	1	0	1	98	0
1		23	1	3	2	0	0	0	0	1	0	1	1	69	1
1		23	1	3	2	0	0	0	0	1	1	1	1	71	1
1		23	1	3	2	0	0	0	0	1	0	1	1	79	1
1		23	1	3	2	0	0	0	0	1	1	1	1	80	1
1		23	1	3	2	0	0	0	0	1	0	1	1	91	1
1		23	1	3	2	0	0	0	0	0	1	1	1	107	1
1		23	1	3	2	0	0	0	0	0	0	1	1	112	0
1		23	1	3	2	0	0	0	0	0	1	1	1	116	0
1		23	1	3	2	0	0	0	0	0	1	1	1	122	1
1		23	1	3	2	0	0	0	0	0	1	1	1	129	0
1		23	1	3	2	0	0	0	0	0	0	1	1	134	0
1		23	1	3	2	1	1	0	0	1	1	0	1	53	1
1		23	1	3	2	1	0	1	0	0	1	0	1	54	1
1		23	1	2	2	1	1	1	0	1	0	0	1	54	1
1		23	1	2	2	1	0	1	0	1	0	0	1	71	0
1		23	1	3	2	1	0	1	0	0	0	0	1	72	1
1		23	1	2	2	1	0	1	0	1	1	0	1	72	1
1		23	1	3	2	1	1	0	0	0	0	0	1	73	1
1		23	1	2	2	1	0	1	0	1	1	0	1	74	1
1		23	1	3	2	1	1	0	0	1	1	0	1	75	1
1		23	1	2	2	1	0	1	0	1	0	0	1	75	1
1		23	1	3	2	0	1	1	0	0	1	0	1	98	0
1		23	1	3	2	0	1	0	0	0	1	0	1	100	0
1		23	1	3	2	0	1	1	0	0	0	0	1	107	1
1		23	1	3	2	0	1	1	0	0	1	0	1	112	1
0		23	0	2	1	0	1	0	1	0	1	0	0	72	1
0		23	0	2	1	0	1	0	1	0	0	0	0	74	0
0		23	0	2	1	0	1	1	1	0	1	0	0	79	0
0		23	0	2	1	0	1	1	1	0	1	0	0	80	0
0		23	0	2	1	0	1	1	1	0	1	0	0	81	0
0		23	0	2	1	1	1	0	1	0	1	0	0	83	0
0		23	0	2	1	0	1	1	1	0	0	0	0	85	0
0		23	0	1	1	0	1	1	1	0	1	0	0	85	0
0		23	0	1	1	0	1	1	1	0	1	0	0	85	0
0		23	0	2	1	0	1	1	1	0	0	0	0	86	0
0		23	0	1	1	0	1	1	1	0	0	0	0	86	0
0		23	0	1	1	0	1	1	1	0	1	0	0	86	0
0		23	0	1	1	0	1	1	1	0	1	0	0	86	0
0		23	0	1	1	0	1	0	1	0	1	0	0	87	0
0		23	0	2	1	0	1	1	1	0	0	0	0	88	0
0		23	0	1	1	0	1	0	1	0	0	0	0	88	0
0		23	0	2	1	0	1	0	1	0	0	0	0	90	0
0		23	0	2	1	0	1	1	1	0	1	0	0	92	0
0		23	0	2	1	0	1	1	1	0	0	0	0	93	0
0		23	0	2	1	0	1	1	1	0	1	0	0	93	0
0		23	0	1	1	0	1	0	1	0	1	0	0	93	0
0		23	0	2	1	0	1	1	1	0	0	0	0	94	0
0		23	0	2	1	0	1	1	1	0	0	0	0	95	0
0		23	0	2	1	1	1	1	1	0	0	0	0	99	0
1		23	1	2	3	1	0	0	0	0	1	1	0	46	1
1		23	1	3	4	1	0	0	0	1	1	1	0	48	1
1		23	1	3	3	1	0	0	0	1	0	1	0	49	1
1		23	1	2	3	1	0	0	0	0	0	1	0	49	1
1		23	1	3	4	1	0	0	0	1	1	1	0	50	1
1		23	1	2	3	1	0	0	0	0	0	1	0	50	1
1		23	1	2	3	1	0	0	0	0	0	1	0	52	1
1		23	1	2	2	0	0	0	0	0	1	1	0	53	1
1		23	1	3	3	1	0	0	0	1	0	1	0	55	1
1		23	1	3	3	1	0	0	0	1	0	1	0	58	1
1		23	1	3	3	1	0	0	0	1	0	1	0	60	1
1		23	1	2	3	1	0	0	0	0	1	1	0	60	1
1		23	1	2	3	1	0	0	0	0	0	1	0	71	0
1		23	1	2	3	1	0	0	0	0	1	1	0	71	1
1		23	1	2	3	1	0	0	0	0	0	1	0	74	1
1		23	1	3	4	0	0	0	0	0	0	1	0	75	1
1		23	1	3	3	1	0	0	0	1	1	1	0	75	1
1		23	1	2	2	0	1	0	0	0	1	0	0	67	0
1		23	1	2	2	0	1	0	0	0	1	0	0	67	0
1		23	1	2	2	1	1	1	1	0	0	0	0	69	0
1		23	1	2	2	1	1	1	0	0	1	0	0	69	0
1		23	1	2	2	1	1	1	0	0	0	0	0	70	0
1		23	1	2	2	0	1	1	0	0	0	0	0	71	0
1		23	1	2	2	0	1	1	0	0	1	0	0	74	0
1		23	1	2	2	1	1	1	0	0	1	0	0	75	0
1		23	1	2	2	0	1	1	0	0	0	0	0	75	0
1		23	1	2	2	1	1	0	1	0	1	0	0	76	0
1		23	1	2	2	0	1	1	0	0	0	0	0	76	0
1		23	1	2	2	1	1	1	0	0	1	0	0	77	0
1		23	1	2	2	1	1	1	1	0	1	0	0	78	0
1		23	1	2	2	1	1	0	0	0	1	0	0	78	0
1		23	1	2	2	1	1	0	1	0	0	0	0	79	0
1		23	1	2	2	0	1	1	0	0	1	0	0	79	0
1		23	0	2	1	1	1	0	1	0	1	0	0	79	0
1		23	1	2	2	1	1	0	1	0	0	0	0	80	0
1		23	1	2	2	1	1	1	0	0	0	0	0	80	0
1		23	1	2	2	0	1	1	0	0	0	0	0	81	0
1		23	1	2	2	0	1	0	0	0	1	0	0	82	0
1		23	1	2	2	1	1	1	0	0	0	0	0	84	0
1		23	1	2	2	0	1	1	0	0	0	0	0	85	0
1		23	0	2	1	1	1	1	1	0	0	0	0	85	0
1		23	1	2	2	1	1	1	0	0	0	0	0	86	0
1		23	1	2	2	1	1	0	0	0	1	0	0	86	1
1		23	1	2	2	0	1	1	0	0	0	0	0	87	0
1		23	1	2	2	0	1	0	0	0	0	0	0	91	0
1		23	1	2	2	1	1	1	0	0	0	0	0	94	0
1		23	1	2	2	0	1	1	0	0	0	0	0	94	0
1		23	1	2	2	1	1	1	0	0	1	0	0	95	0
1		23	1	2	2	0	1	1	0	0	0	0	0	95	0
1		23	1	2	2	1	1	1	0	0	0	0	0	96	1
1		23	1	2	2	0	1	1	0	0	0	0	0	99	0
1		23	1	2	2	1	1	1	0	0	0	0	0	102	0
1		23	1	2	2	0	1	0	0	0	1	0	0	103	0
1		23	1	2	2	1	1	0	0	0	0	0	0	104	0
1		23	1	2	2	0	1	0	0	0	0	0	0	104	1
1		23	1	2	2	0	1	1	0	0	0	0	0	104	0
1		23	1	2	2	0	1	1	0	0	1	0	0	104	0
1		23	1	2	2	1	1	1	0	0	0	0	0	105	1
1		23	1	2	2	0	1	1	0	0	0	0	0	105	0
1		23	1	2	2	0	1	1	0	0	1	0	0	106	0
1		23	1	2	2	0	1	0	0	0	1	0	0	106	0
1		23	1	2	2	0	1	1	0	0	0	0	0	107	0
1		23	1	2	2	0	1	1	0	0	1	0	0	108	0
1		23	1	2	2	1	1	1	0	0	1	0	0	109	0
1		23	1	2	2	0	1	1	0	0	0	0	0	109	0
1		23	1	2	2	0	1	1	0	0	1	0	0	109	1
1		23	1	2	2	1	1	1	0	0	0	0	0	110	0
1		23	1	2	2	0	1	1	0	0	0	0	0	110	1
1		23	1	2	2	1	1	1	0	0	0	0	0	112	0
1		23	1	2	2	1	1	0	0	0	0	0	0	113	0
1		23	1	2	2	1	1	1	0	0	0	0	0	116	0
1		23	1	2	2	0	1	0	0	0	1	0	0	117	0
1		23	1	2	2	0	1	0	0	0	1	0	0	118	0
1		23	1	2	2	0	1	1	0	0	1	0	0	118	1
1		23	1	2	2	0	1	1	0	0	0	0	0	119	0
1		23	1	2	2	1	1	1	0	0	0	0	0	121	0
1		23	1	2	2	1	1	0	0	0	0	0	0	124	1
1		23	1	2	2	0	1	1	0	0	1	0	0	126	0
1		23	1	2	2	0	1	1	0	0	0	0	0	130	0
1		23	1	2	2	0	1	1	0	0	1	0	0	135	1
0	0	22	1	2	2	1	1	0	1	1	0	0	1	26	1
1	0	22	1	2	2	0	1	1	0	0	1	0	0	71	0
1	0	22	1	2	2	0	1	0	0	0	0	0	0	98	0
1	0	22	1	2	2	0	1	1	0	0	1	0	0	106	0
1	0	22	1	2	2	0	1	1	0	0	1	0	0	112	0
1	1	22	1	2	2	1	1	1	1	0	1	0	0	76	0
0		22	0	1	1	0	1	1	1	0	1	0	1	73	0
0		22	0	1	1	1	1	1	1	0	0	0	1	77	0
0		22	0	1	1	1	1	0	1	0	1	0	1	81	0
0		22	0	1	1	1	1	1	1	0	0	0	1	90	0
1		22	1	3	2	0	0	0	0	1	0	1	1	68	1
1		22	1	3	2	0	0	0	0	1	1	1	1	70	1
1		22	1	3	3	1	0	0	0	1	1	1	1	81	1
1		22	1	3	2	0	0	0	0	0	0	1	1	118	0
1		22	1	3	2	0	0	0	0	0	0	1	1	119	1
1		22	1	3	2	0	0	0	0	0	0	1	1	120	0
1		22	1	3	2	0	0	0	0	0	1	1	1	121	0
1		22	1	3	2	0	0	0	0	0	0	1	1	122	1
1		22	1	3	2	0	0	0	0	0	0	1	1	125	0
1		22	1	3	2	0	0	0	0	0	1	1	1	125	1
1		22	1	3	2	0	0	0	0	0	0	1	1	130	0
1		22	1	3	2	0	0	0	0	0	1	1	1	131	1
1		22	0	2	2	1	1	1	1	0	0	0	1	39	1
1		22	1	3	2	1	1	0	0	1	1	0	1	49	1
1		22	1	2	2	1	0	1	0	1	1	0	1	57	1
1		22	1	3	2	1	1	1	0	1	0	0	1	58	1
1		22	1	2	2	1	0	1	0	1	1	0	1	59	1
1		22	1	3	2	1	0	1	0	0	1	0	1	60	1
1		22	1	3	2	1	1	1	0	0	0	0	1	71	1
1		22	1	3	2	1	1	1	0	0	0	0	1	73	1
1		22	1	3	2	1	1	1	0	0	0	0	1	75	1
1		22	1	3	2	1	1	1	0	0	0	0	1	76	1
1		22	1	2	2	1	0	1	0	1	0	0	1	76	1
1		22	1	3	2	0	1	0	0	0	1	0	1	92	0
1		22	1	3	2	0	1	1	0	0	0	0	1	110	0
1		22	1	3	2	0	1	1	0	0	0	0	1	116	1
1		22	0	3	2	0	1	0	0	0	1	0	1	121	0
1		22	1	3	2	0	1	0	0	0	0	0	1	125	1
0		22	0	2	1	0	1	1	1	0	1	0	0	69	0
0		22	0	1	1	0	1	0	1	0	1	0	0	84	0
0		22	0	1	1	0	1	1	1	0	0	0	0	85	0
0		22	0	1	1	0	1	1	1	0	0	0	0	87	0
0		22	0	1	1	0	1	1	1	0	1	0	0	87	0
0		22	0	1	1	0	1	1	1	0	0	0	0	90	0
0		22	0	2	1	0	1	1	1	0	1	0	0	97	0
0		22	0	2	1	0	1	1	1	0	0	0	0	98	0
0		22	0	1	1	0	1	1	1	0	0	0	0	98	0
1		22	1	2	3	1	0	0	0	0	0	1	0	47	1
1		22	1	3	4	1	0	0	0	1	1	1	0	49	0
1		22	1	2	3	1	0	0	0	0	1	1	0	49	1
1		22	1	2	3	1	0	0	0	0	1	1	0	49	1
1		22	1	2	3	1	0	0	0	0	1	1	0	50	1
1		22	1	3	3	1	0	0	0	1	1	1	0	51	1
1		22	1	3	3	1	0	0	0	1	0	1	0	53	1
1		22	1	2	3	1	0	0	0	0	1	1	0	54	1
1		22	1	2	3	1	0	0	0	0	1	1	0	55	1
1		22	1	2	3	1	0	0	0	0	0	1	0	60	1
1		22	1	3	3	1	0	0	0	1	1	1	0	76	1
1		22	1	2	2	1	1	1	0	0	1	0	0	67	0
1		22	1	2	2	0	1	1	0	0	1	0	0	68	0
1		22	1	2	2	1	1	1	1	0	1	0	0	69	0
1		22	1	2	2	0	1	1	0	0	0	0	0	70	0
1		22	1	2	2	0	1	1	0	0	1	0	0	70	1
1		22	1	2	2	0	1	1	0	0	0	0	0	76	0
1		22	1	2	2	0	1	1	0	0	0	0	0	77	0
1		22	1	2	2	1	1	1	1	0	1	0	0	80	0
1		22	1	2	2	1	1	0	1	0	1	0	0	83	0
1		22	1	2	2	1	1	1	1	0	1	0	0	85	0
1		22	1	2	2	1	1	1	0	0	0	0	0	87	0
1		22	1	2	2	1	1	0	0	0	1	0	0	89	0
1		22	1	2	2	0	1	1	0	0	0	0	0	89	1
1		22	1	2	2	1	1	1	1	0	0	0	0	90	0
1		22	1	2	2	0	1	1	0	0	0	0	0	92	1
1		22	1	2	2	0	1	0	0	0	0	0	0	92	0
1		22	1	2	2	0	1	1	0	0	1	0	0	92	0
1		22	1	2	2	1	1	1	0	0	0	0	0	94	0
1		22	1	2	2	0	1	1	0	0	1	0	0	94	1
1		22	1	2	2	0	1	0	0	0	1	0	0	94	0
1		22	1	2	2	1	1	1	0	0	1	0	0	95	0
1		22	1	2	2	0	1	0	0	0	0	0	0	95	0
1		22	1	2	2	0	1	1	0	0	0	0	0	96	0
1		22	1	2	2	0	1	0	0	0	1	0	0	97	0
1		22	1	2	2	1	1	1	0	0	0	0	0	98	0
1		22	1	2	2	1	1	1	0	0	1	0	0	100	0
1		22	1	2	2	0	1	1	0	0	0	0	0	100	0
1		22	1	2	2	0	1	1	0	0	1	0	0	100	1
1		22	1	2	2	0	1	1	0	0	1	0	0	102	0
1		22	1	2	2	1	1	1	0	0	0	0	0	103	0
1		22	1	2	2	0	1	1	0	0	0	0	0	103	0
1		22	1	2	2	1	1	1	0	0	0	0	0	104	0
1		22	1	2	2	1	1	1	0	0	1	0	0	104	0
1		22	1	2	2	1	1	0	0	0	1	0	0	104	0
1		22	1	2	2	0	1	1	0	0	0	0	0	104	1
1		22	1	2	2	0	1	0	0	0	0	0	0	105	0
1		22	1	2	2	0	1	0	0	0	1	0	0	105	0
1		22	1	2	2	0	1	0	0	0	1	0	0	109	0
1		22	1	2	2	0	1	1	0	0	1	0	0	110	0
1		22	1	2	2	0	1	1	0	0	0	0	0	116	0
1		22	1	2	2	0	1	1	0	0	0	0	0	117	1
1		22	1	2	2	0	1	1	0	0	0	0	0	117	0
1		22	1	2	2	1	1	0	0	0	0	0	0	120	1
1		22	1	2	2	0	1	1	0	0	0	0	0	123	0
1		22	1	2	2	0	1	1	0	0	0	0	0	125	0
1		22	1	2	2	0	1	0	0	0	0	0	0	128	0
1		22	1	2	2	0	1	1	0	0	1	0	0	131	0
1	0	21	1	2	3	1	0	0	0	0	0	1	0	46	1
1	0	21	1	2	2	1	1	0	1	0	0	0	0	98	1
1	0	21	1	2	2	1	1	1	0	0	1	0	0	99	0
0		21	0	1	1	0	1	1	1	0	1	0	1	70	1
1		21	1	3	2	0	0	0	0	1	1	1	1	63	0
1		21	1	3	2	0	0	0	0	1	0	1	1	65	1
1		21	1	3	4	0	0	0	0	1	0	1	1	71	0
1		21	0	3	2	0	0	0	0	0	0	1	1	78	0
1		21	1	3	2	0	0	0	0	1	1	1	1	78	1
1		21	1	3	2	0	0	0	0	1	1	1	1	82	1
1		21	0	3	2	0	0	0	0	0	1	1	1	102	1
1		21	1	3	2	0	0	0	0	0	1	1	1	117	1
1		21	1	3	2	0	0	0	0	0	1	1	1	126	0
1		21	1	3	2	0	0	0	0	0	1	1	1	128	0
1		21	1	3	2	0	0	0	0	0	0	1	1	130	1
1		21	0	2	2	1	1	1	1	0	1	0	1	41	1
1		21	1	3	2	1	1	1	0	1	1	0	1	48	1
1		21	1	3	2	1	0	1	0	0	0	0	1	49	1
1		21	1	3	2	1	1	0	0	1	0	0	1	50	1
1		21	1	3	2	1	1	0	0	0	0	0	1	53	1
1		21	1	3	2	1	1	1	0	0	1	0	1	59	1
1		21	1	3	2	1	1	1	0	1	0	0	1	74	1
1		21	0	3	2	0	1	0	0	0	0	0	1	119	0
0		21	0	2	1	0	1	1	1	0	0	0	0	66	0
0		21	0	2	1	0	1	1	1	0	1	0	0	67	0
0		21	0	2	1	0	1	1	1	0	0	0	0	70	0
0		21	0	2	1	0	1	1	1	0	0	0	0	76	0
0		21	0	1	1	1	1	1	1	0	0	0	0	80	0
0		21	0	1	1	0	1	1	1	0	0	0	0	84	0
0		21	0	2	1	0	1	1	1	0	1	0	0	88	0
0		21	0	1	1	0	1	1	1	0	0	0	0	93	0
0		21	0	2	1	0	1	1	1	0	1	0	0	96	0
0		21	0	2	1	0	1	1	1	0	1	0	0	98	0
1		21	1	2	3	1	0	0	0	0	0	1	0	54	1
1		21	1	2	2	0	0	0	0	0	0	1	0	54	1
1		21	1	2	2	0	0	0	0	0	0	1	0	57	1
1		21	1	2	3	1	0	0	0	0	0	1	0	60	1
1		21	1	2	3	1	0	0	0	0	1	1	0	75	1
1		21	1	2	2	1	1	1	0	0	0	0	0	67	0
1		21	1	2	2	1	1	1	1	0	0	0	0	71	0
1		21	1	2	2	0	1	1	0	0	1	0	0	72	0
1		21	1	2	2	1	1	1	0	0	1	0	0	74	0
1		21	1	2	2	1	1	0	0	0	0	0	0	79	0
1		21	1	2	2	0	1	0	0	0	0	0	0	79	0
1		21	1	2	2	1	1	1	1	0	0	0	0	88	0
1		21	0	2	1	1	1	1	1	0	1	0	0	88	0
1		21	1	2	2	0	1	0	0	0	0	0	0	93	0
1		21	0	2	1	1	1	1	1	0	1	0	0	93	1
1		21	1	2	2	1	1	1	1	0	0	0	0	95	0
1		21	1	2	2	1	1	0	0	0	1	0	0	96	0
1		21	1	2	2	0	1	1	0	0	1	0	0	98	0
1		21	1	2	2	0	1	1	0	0	0	0	0	99	1
1		21	1	2	2	0	1	1	0	0	0	0	0	99	0
1		21	1	2	2	0	1	1	0	0	1	0	0	99	0
1		21	1	2	2	0	1	0	0	0	0	0	0	101	0
1		21	1	2	2	1	1	0	0	0	0	0	0	102	0
1		21	1	2	2	0	1	1	0	0	0	0	0	106	0
1		21	1	2	2	0	1	1	0	0	1	0	0	106	0
1		21	1	2	2	0	1	1	0	0	0	0	0	108	0
1		21	1	2	2	0	1	1	0	0	1	0	0	108	0
1		21	1	2	2	1	1	1	0	0	0	0	0	111	1
1		21	1	2	2	0	1	1	0	0	0	0	0	111	0
1		21	1	2	2	0	1	1	0	0	0	0	0	113	1
1		21	1	2	2	0	1	1	0	0	1	0	0	114	0
1		21	1	2	2	0	1	1	0	0	0	0	0	118	0
1		21	1	2	2	0	1	1	0	0	0	0	0	120	0
1		21	1	2	2	0	1	0	0	0	0	0	0	120	0
1		21	1	2	2	0	1	1	0	0	1	0	0	122	0
1		21	1	2	2	0	1	1	0	0	1	0	0	124	0
1	0	20	1	3	2	1	1	0	0	1	1	0	1	58	1
1	0	20	1	2	3	1	0	0	0	0	0	1	0	51	0
1	1	20	1	2	2	1	0	1	0	1	1	0	1	71	1
1	1	20	1	3	2	0	1	1	0	0	1	0	1	94	0
1	1	20	1	3	4	1	0	0	0	1	1	1	0	47	1
0		20	1	2	2	1	1	1	1	1	1	0	1	21	1
0		20	0	2	2	1	1	0	1	1	1	0	1	44	1
0		20	0	2	2	1	1	0	1	1	0	0	1	47	0
0		20	0	2	2	1	1	0	1	1	0	0	1	50	1
0		20	0	1	1	0	1	1	1	0	0	0	1	73	0
0		20	0	1	1	1	1	0	1	0	1	0	1	95	0
1		20	1	3	3	1	0	0	0	1	0	1	1	80	1
1		20	1	3	2	0	0	0	0	1	0	1	1	81	1
1		20	1	3	2	0	0	0	0	1	1	1	1	87	1
1		20	0	3	2	0	0	0	0	0	0	1	1	101	0
1		20	1	3	2	0	0	0	0	0	1	1	1	115	0
1		20	1	3	2	0	0	0	0	0	1	1	1	124	0
1		20	1	3	2	1	0	1	0	1	1	0	1	50	1
1		20	1	2	2	1	1	0	0	1	1	0	1	52	1
1		20	1	3	2	1	1	1	0	1	0	0	1	55	1
1		20	1	3	2	1	1	1	0	1	1	0	1	56	1
1		20	1	3	2	1	1	1	0	1	1	0	1	59	1
1		20	1	2	2	1	1	1	0	1	0	0	1	60	0
1		20	1	3	2	1	1	0	0	0	0	0	1	72	1
1		20	1	3	2	0	1	1	0	0	1	0	1	117	1
0		20	0	2	1	0	1	1	1	0	1	0	0	79	0
0		20	0	2	1	1	1	1	1	0	0	0	0	80	1
0		20	0	2	1	1	1	1	1	0	0	0	0	81	0
0		20	0	1	1	0	1	0	1	0	0	0	0	89	0
0		20	0	2	1	0	1	1	1	0	0	0	0	91	0
0		20	0	1	1	0	1	1	1	0	1	0	0	94	0
0		20	0	1	1	0	1	1	1	0	1	0	0	96	0
0		20	0	1	1	0	1	0	1	0	0	0	0	97	0
0		20	0	1	1	0	1	1	1	0	0	0	0	97	0
1		20	1	2	2	1	1	1	0	0	0	0	0	68	0
1		20	1	2	2	1	1	0	1	0	1	0	0	72	0
1		20	1	2	2	1	1	1	1	0	0	0	0	74	0
1		20	1	2	2	1	1	1	0	0	0	0	0	83	0
1		20	1	2	2	1	1	1	0	0	0	0	0	93	0
1		20	1	2	2	0	1	1	0	0	1	0	0	96	0
1		20	1	2	2	1	1	1	0	0	0	0	0	101	1
1		20	1	2	2	0	1	1	0	0	0	0	0	102	0
1		20	1	2	2	0	1	0	0	0	1	0	0	102	0
1		20	1	2	2	0	1	1	0	0	0	0	0	104	0
1		20	1	2	2	1	1	0	0	0	1	0	0	105	1
1		20	1	2	2	0	1	1	0	0	0	0	0	107	0
1		20	1	2	2	1	1	0	0	0	0	0	0	108	0
1		20	1	2	2	0	1	0	0	0	0	0	0	109	0
1		20	1	2	2	1	1	1	0	0	0	0	0	113	0
1		20	1	2	2	0	1	1	0	0	1	0	0	125	1
1		20	1	2	2	1	1	0	0	0	0	0	0	126	1
0	1	19	0	2	2	1	1	1	1	1	1	0	1	32	1
1		19	1	3	2	0	0	0	0	0	1	1	1	123	1
1		19	1	2	2	1	1	0	0	1	0	0	1	53	1
1		19	1	3	2	1	1	0	0	0	0	0	1	57	1
1		19	1	2	2	1	0	1	0	1	0	0	1	74	1
1		19	1	3	2	0	1	0	0	0	0	0	1	95	0
1		19	1	2	2	1	1	1	1	0	1	0	0	86	0
1		19	1	2	2	1	1	1	0	0	0	0	0	106	1
1		19	1	2	2	1	1	0	0	0	0	0	0	118	0
1		18	0	3	2	0	1	0	0	0	0	0	1	118	0
0		18	0	1	1	0	1	1	1	0	0	0	0	91	0
1		18	1	2	2	0	1	0	0	0	0	0	0	93	1
1		18	1	2	2	1	1	0	0	0	0	0	0	95	1
1		18	1	2	2	0	1	0	0	0	1	0	0	105	0
1		18	1	2	2	0	1	1	0	0	1	0	0	124	0
1		17	1	3	2	1	1	1	0	0	1	0	1	71	0
1		17	1	2	2	1	1	0	0	0	0	0	0	69	0
1		16	1	2	2	1	1	1	0	0	1	0	0	97	0
