# Supplementary material for: Correction: Galectin-3 as a Marker and Potential Therapeutic Target in Breast Cancer
Source: PLoS One. 2020 Apr 16;15(4):e0232166. doi: 10.1371/journal.pone.0232166 (PMC7162513; doi:10.1371/journal.pone.0232166)
Supplement: S11 File — (XLS) [file pone.0232166.s011.xls]

## Sheet: Sheet1
	OD values of actual measurement										OD values of actual measurement-average value of blank controls										Values taking concentration 0 as references
	MDA-MB-231 72h										MDA-MB-231 72h										MDA-MB-231 72h
	Blank control 1	Blank control 2	Blank control 3	Average							Blank control 1	Blank control 2	Blank control 3	Average							Blank control 1	Blank control 2	Blank control 3	Average
	0.246	0.251	0.248	0.248333							0.246	0.251	0.248	0.248333							0.246	0.251	0.248	0.248333
	0	0.1	0.25	0.5	1	2.5	5	10			0	0.1	0.25	0.5	1	2.5	5	10			0	0.1	0.25	0.5	1	2.5	5	10
1	1.18731	1.26919	1.26823	1.28076	1.27401	1.22681	1.15455	1.01004		1	0.939306	1.02119	1.02023	1.03276	1.02601	0.978805	0.906551	0.762042		1	1.01659	1.07791	1.07863	1.11326	1.06348	1.02525	0.950225	0.803787
2	1.22199	1.29232	1.28461	1.32796	1.26534	1.22006	1.13336	1.02064		2	0.973988	1.04432	1.03661	1.07996	1.01734	0.972062	0.885356	0.77264		2	0.996393	1.07142	1.06709	1.09161	1.04905	1.01371	0.94734	0.798016
3	1.21428	1.27497	1.28461	1.29906	1.24896	1.24222	1.16129	1.01004		3	0.966281	1.02697	1.03661	1.05106	1.00096	0.99422	0.913295	0.762042		3	0.987015	1.0541	1.05555	1.09378	1.03679	1.00433	0.933634	0.787917
4	1.21813	1.27401	1.26727	1.31736	1.24029	1.22392	1.169	1.01968		4	0.970135	1.02601	1.01927	1.06936	0.992293	0.975915	0.921002	0.771676		4	0.899	1.035	1.099	1.088	1.001	1.012	0.898	0.776
5	1.21524	1.27401	1.27594	1.2981	1.28461	1.21235	1.17093	1.02064		5	0.967245	1.02601	1.02794	1.0501	1.03661	0.964355	0.922929	0.77264		5	1.101	1.10062	1.03517	1.1111	1.09855	1.01685	0.989466	0.817147
																				Average	1	1.06781	1.06709	1.09955	1.04977	1.01443	0.943733	0.796573
	shRNA 24h										shRNA 24h										shRNA 24h
	Blank control 1	Blank control 2	Blank control 3	Average							Blank control 1	Blank control 2	Blank control 3	Average							Blank control 1	Blank control 2	Blank control 3	Average
	0.241	0.247	0.249	0.245667							0.241	0.247	0.249	0.245667							0.241	0.247	0.249	0.245667
	0	0.1	0.25	0.5	1	2.5	5	10			0	0.1	0.25	0.5	1	2.5	5	10			0	0.1	0.25	0.5	1	2.5	5	10
1	1.23899	1.20592	1.1969	1.1949	1.14279	1.12275	1.02756	0.989487		1	0.992986	0.95992	0.950902	0.948898	0.896794	0.876754	0.781563	0.743487		1	0.988	0.990622	0.953832	0.950225	0.902615	0.881695	0.798016	0.751849
2	1.24199	1.24901	1.1949	1.19289	1.1458	1.11774	1.01554	0.981471		2	0.995992	1.00301	0.948898	0.946894	0.8998	0.871743	0.769539	0.735471		2	1.023	0.976916	0.945176	0.948061	0.899729	0.868711	0.782867	0.74752
3	1.25903	1.20692	1.18588	1.19189	1.1448	1.11574	1.01253	0.990489		3	1.01303	0.960922	0.93988	0.945892	0.898798	0.869739	0.766533	0.744489		3	0.989	0.961046	0.938683	0.935077	0.888188	0.853562	0.772047	0.732372
4	1.25702	1.25402	1.1959	1.18788	1.1438	1.11273	1.04861	1.01053		4	1.01102	1.00802	0.9499	0.941884	0.897796	0.866733	0.802605	0.764529		4	1.002	0.967	0.961	0.96	0.878	0.856	0.767	0.754
5	1.24299	1.20291	1.1979	1.19289	1.1468	1.11073	1.05462	0.985479		5	0.996994	0.956914	0.951904	0.946894	0.900802	0.864729	0.808617	0.739479		5	0.998	0.98539	0.930794	0.928909	0.915688	0.879978	0.80162	0.733827
																				Average	1	0.976195	0.945897	0.944454	0.896844	0.867989	0.78431	0.743913
	shRNA 48h										shRNA 48h										shRNA 48h
	Blank control 1	Blank control 2	Blank control 3	Average							Blank control 1	Blank control 2	Blank control 3	Average							Blank control 1	Blank control 2	Blank control 3	Average
	0.256	0.262	0.242	0.253333							0.256	0.262	0.242	0.253333							0.256	0.262	0.242	0.253333
	0	0.1	0.25	0.5	1	2.5	5	10			0	0.1	0.25	0.5	1	2.5	5	10			0	0.1	0.25	0.5	1	2.5	5	10
1	1.22434	1.19371	1.14134	1.04154	0.93383	0.843909	0.812289	0.800431		1	0.971344	0.940711	0.88834	0.788538	0.68083	0.590909	0.559289	0.547431		1	0.992	0.958161	0.883859	0.818936	0.697746	0.598918	0.571506	0.5578
2	1.25498	1.18284	1.11268	1.05636	0.921972	0.841933	0.79549	0.783632		2	1.00198	0.929842	0.859684	0.80336	0.668972	0.588933	0.54249	0.530632		2	1.121	0.945897	0.877367	0.805951	0.684761	0.593868	0.559964	0.535437
3	1.22731	1.16506	1.11762	1.05735	0.931854	0.840945	0.805372	0.773751		3	0.974308	0.912055	0.864625	0.804348	0.678854	0.587945	0.552372	0.520751		3	0.887	0.927142	0.855726	0.795131	0.665284	0.595311	0.550586	0.528224
4	1.25992	1.18581	1.1028	1.04944	0.938771	0.839957	0.82217	0.777704		4	1.00692	0.932806	0.849802	0.796443	0.685771	0.586957	0.56917	0.524704		4	0.943	0.943	0.843	0.813	0.701	0.571	0.544	0.523
5	1.23917	1.2026	1.09885	1.04944	0.913079	0.843909	0.800431	0.799443		5	0.986166	0.949605	0.84585	0.796443	0.660079	0.590909	0.547431	0.546443		5	1.057	0.944466	0.901635	0.800345	0.664194	0.621065	0.577371	0.557974
																				Average	1	0.943733	0.872317	0.806673	0.682597	0.596032	0.560685	0.540487
	shRNA 72h										shRNA 72h										shRNA 72h
	Blank control 1	Blank control 2	Blank control 3	Average							Blank control 1	Blank control 2	Blank control 3	Average							Blank control 1	Blank control 2	Blank control 3	Average
	0.251	0.245	0.243	0.246333							0.251	0.245	0.243	0.246333							0.251	0.245	0.243	0.246333
	0	0.1	0.25	0.5	1	2.5	5	10			0	0.1	0.25	0.5	1	2.5	5	10			0	0.1	0.25	0.5	1	2.5	5	10
1	1.21074	1.16079	1.03836	1.0031	0.882631	0.770976	0.644629	0.571171		1	0.96474	0.914789	0.79236	0.757101	0.636631	0.524976	0.398629	0.325171		1	0.923	0.944454	0.83697	0.779261	0.664563	0.544094	0.423625	0.356537
2	1.23914	1.151	1.08341	0.994286	0.877734	0.742572	0.640711	0.579986		2	0.993144	0.904995	0.837414	0.748286	0.631734	0.496572	0.394711	0.333986		2	1.023	0.927142	0.821821	0.76844	0.643643	0.514518	0.400541	0.338503
3	1.21858	1.12945	1.05599	0.992327	0.876754	0.736695	0.635814	0.589781		3	0.972576	0.883448	0.80999	0.746327	0.630754	0.490695	0.389814	0.343781		3	1.054	0.907665	0.802344	0.757619	0.620559	0.504418	0.39477	0.326961
4	1.21662	1.18332	1.03542	1.00114	0.871857	0.769996	0.64267	0.57411		4	0.970617	0.937316	0.789422	0.755142	0.625857	0.523996	0.39667	0.32811		4	0.989	0.932	0.826	0.767	0.632	0.534	0.382	0.345
5	1.24208	1.1412	1.03444	1.00114	0.869898	0.762161	0.655403	0.585863		5	0.996082	0.895201	0.788443	0.755142	0.623898	0.516161	0.409403	0.339863		5	1.011	0.92084	0.814757	0.76988	0.653843	0.50802	0.430624	0.336335
																				Average	1	0.92642	0.820379	0.76844	0.642922	0.52101	0.406312	0.340667
	Statistics among four groups							Statistics between MDA-MB-231 72h and shRNA 24h							Statistics between shRNA 24h and shRNA 48h							Statistics between shRNA 48h and shRNA 72h
	Two-way ANOVA							Two-way ANOVA							Two-way ANOVA							Two-way ANOVA
	Source of Variation	% of total variation	P value					Source of Variation	% of total variation	P value					Source of Variation	% of total variation	P value					Source of Variation	% of total variation	P value
	Interaction	13.5	< 0.0001					Interaction	7.9	< 0.0001					Interaction	8.8	< 0.0001					Interaction	2.43	< 0.0001
	Column Factor	38.82	< 0.0001					Column Factor	14.39	< 0.0001					Column Factor	25.51	< 0.0001					Column Factor	3.74	< 0.0001
	Row Factor	47.32	< 0.0001					Row Factor	76.2	< 0.0001					Row Factor	65.17	< 0.0001					Row Factor	93.5	< 0.0001
	Source of Variation	P value summary	Significant?					Source of Variation	P value summary	Significant?					Source of Variation	P value summary	Significant?					Source of Variation	P value summary	Significant?
	Interaction	***	Yes					Interaction	***	Yes					Interaction	***	Yes					Interaction	***	Yes
	Column Factor	***	Yes					Column Factor	***	Yes					Column Factor	***	Yes					Column Factor	***	Yes
	Row Factor	***	Yes					Row Factor	***	Yes					Row Factor	***	Yes					Row Factor	***	Yes
	Source of Variation	Df	Sum-of-squares	Mean square	F			Source of Variation	Df	Sum-of-squares	Mean square	F			Source of Variation	Df	Sum-of-squares	Mean square	F			Source of Variation	Df	Sum-of-squares	Mean square	F
	Interaction	21	0.8107	0.03861	233.7			Interaction	7	0.05602	0.008002	47.67			Interaction	7	0.1664	0.02378	157.1			Interaction	7	0.07735	0.01105	67.99
	Column Factor	3	2.331	0.7769	4703			Column Factor	1	0.1021	0.1021	608.2			Column Factor	1	0.4824	0.4824	3188			Column Factor	1	0.1193	0.1193	733.9
	Row Factor	7	2.841	0.4059	2457			Row Factor	7	0.5406	0.07723	460.1			Row Factor	7	1.232	0.176	1163			Row Factor	7	2.978	0.4254	2618
	Residual	128	0.02115	0.0001652				Residual	64	0.01074	0.0001679				Residual	64	0.009684	0.0001513				Residual	64	0.0104	0.0001625
